# Supplementary material for: ﻿Taxonomic revision of the Erigeronacris group (Asteraceae) in Murmansk Region, Russia, reveals a complex pattern of native and alien taxa
Source: PhytoKeys. 2023 Nov 15;235:83–128. doi: 10.3897/phytokeys.235.111020 (PMC10665865; doi:10.3897/phytokeys.235.111020)
Supplement: XML Treatment for Erigeron politus [file phytokeys.235.111020-treatment1.xml]

<!DOCTYPE tp:taxon-treatment
  PUBLIC "-//TaxonX//DTD Taxonomic Treatment Publishing DTD v0 20100105//EN" "tax-treatment-NSO.dtd">
<tp:taxon-treatment xmlns:tp="http://www.plazi.org/taxpub"><tp:treatment-meta><kwd-group><label>Taxon classification</label><kwd>
              <named-content content-type="kingdom">Plantae</named-content>
            </kwd><kwd>
              <named-content content-type="order">Asterales</named-content>
            </kwd><kwd>
              <named-content content-type="family">Asteraceae</named-content>
            </kwd></kwd-group><mixed-citation publication-type="journal"><person-group><name><surname>Sennikov</surname><given-names>Alexander N.</given-names></name><name><surname>Kozhin</surname><given-names>Mikhail N.</given-names></name></person-group><article-title>﻿Taxonomic revision of the <italic><tp:taxon-name><tp:taxon-name-part taxon-name-part-type="genus" reg="Erigeron">Erigeron</tp:taxon-name-part><tp:taxon-name-part taxon-name-part-type="species" reg="acris">acris</tp:taxon-name-part></tp:taxon-name></italic> group (<tp:taxon-name><tp:taxon-name-part taxon-name-part-type="family">Asteraceae</tp:taxon-name-part></tp:taxon-name>) in Murmansk Region, Russia, reveals a complex pattern of native and alien taxa</article-title><source>PhytoKeys</source><day>15</day><month>11</month><year>2023</year><volume>235</volume><fpage>83</fpage><lpage>128</lpage><pub-id pub-id-type="doi">10.3897/phytokeys.235.111020</pub-id></mixed-citation></tp:treatment-meta><tp:nomenclature><label>﻿1.</label><tp:taxon-name>
            <object-id xmlns:xlink="http://www.w3.org/1999/xlink" content-type="arpha" xlink:type="simple">58447CCD-4F87-5761-A678-09744964F7DC</object-id>
            <tp:taxon-name-part taxon-name-part-type="genus" reg="Erigeron">Erigeron</tp:taxon-name-part>
            <tp:taxon-name-part taxon-name-part-type="species" reg="politus">politus</tp:taxon-name-part>
          </tp:taxon-name><tp:taxon-authority>Fr. in Bot. Not. 1843: 120 (1843)</tp:taxon-authority><xref ref-type="fig" rid="F3">Fig. 3</xref><tp:nomenclature-citation-list><tp:nomenclature-citation><tp:taxon-name>
                <tp:taxon-name-part taxon-name-part-type="genus" reg="Erigeron"/>
                <tp:taxon-name-part taxon-name-part-type="species" reg="acris"/>
                <tp:taxon-name-part taxon-name-part-type="variety" reg="politus"/>
              </tp:taxon-name><comment>– <tp:taxon-name><tp:taxon-name-part taxon-name-part-type="genus" reg="Erigeron">Erigeron</tp:taxon-name-part><tp:taxon-name-part taxon-name-part-type="species" reg="acris">acris</tp:taxon-name-part><tp:taxon-name-part taxon-name-part-type="infraspecific-rank">var.</tp:taxon-name-part><tp:taxon-name-part taxon-name-part-type="variety" reg="politus">politus</tp:taxon-name-part></tp:taxon-name> (Fr.) Mela, Lyhyk. Kasvioppi Kasvio, ed. 1: 66 (1877) – <tp:taxon-name><tp:taxon-name-part taxon-name-part-type="genus" reg="Erigeron">Erigeron</tp:taxon-name-part><tp:taxon-name-part taxon-name-part-type="species" reg="acris">acris</tp:taxon-name-part><tp:taxon-name-part taxon-name-part-type="infraspecific-rank">subvar.</tp:taxon-name-part><tp:taxon-name-part taxon-name-part-type="subvariety" reg="politus">politus</tp:taxon-name-part></tp:taxon-name> (Fr.) Mela, Lyhyk. Kasvioppi Kasvio, ed. 2: 79 (1884) – <tp:taxon-name><tp:taxon-name-part taxon-name-part-type="genus" reg="Erigeron">Erigeron</tp:taxon-name-part><tp:taxon-name-part taxon-name-part-type="species" reg="droebachiensis">droebachiensis</tp:taxon-name-part><tp:taxon-name-part taxon-name-part-type="infraspecific-rank">var.</tp:taxon-name-part><tp:taxon-name-part taxon-name-part-type="variety" reg="politus">politus</tp:taxon-name-part></tp:taxon-name> (Fr.) Mela, Suomen Kasvio, ed. 3: 174 (1895) – <tp:taxon-name><tp:taxon-name-part taxon-name-part-type="genus" reg="Erigeron">Erigeron</tp:taxon-name-part><tp:taxon-name-part taxon-name-part-type="species" reg="acris">acris</tp:taxon-name-part><tp:taxon-name-part taxon-name-part-type="infraspecific-rank">subsp.</tp:taxon-name-part><tp:taxon-name-part taxon-name-part-type="subspecies" reg="politus">politus</tp:taxon-name-part></tp:taxon-name> (Fr.) H.Lindb., Enum. Pl. Fennoscand. Orient.: 56 (1901). </comment></tp:nomenclature-citation><tp:nomenclature-citation><tp:taxon-name>
                <tp:taxon-name-part taxon-name-part-type="genus" reg="Erigeron"/>
                <tp:taxon-name-part taxon-name-part-type="species" reg="elongatus"/>
              </tp:taxon-name><comment>= <tp:taxon-name><tp:taxon-name-part taxon-name-part-type="genus" reg="Erigeron">Erigeron</tp:taxon-name-part><tp:taxon-name-part taxon-name-part-type="species" reg="elongatus">elongatus</tp:taxon-name-part></tp:taxon-name> Ledeb., Icon. Pl. Fl. Ross. 1: 9 (1829), nom. illeg., non Moench (1802) – <tp:taxon-name><tp:taxon-name-part taxon-name-part-type="genus" reg="Erigeron">Erigeron</tp:taxon-name-part><tp:taxon-name-part taxon-name-part-type="species" reg="acris">acris</tp:taxon-name-part><tp:taxon-name-part taxon-name-part-type="infraspecific-rank">var.</tp:taxon-name-part><tp:taxon-name-part taxon-name-part-type="variety" reg="elongatus">elongatus</tp:taxon-name-part></tp:taxon-name> Herder in Bull. Soc. Imp. Naturalistes Moscou 38(2): 391 (1865) – <tp:taxon-name><tp:taxon-name-part taxon-name-part-type="genus" reg="Erigeron">Erigeron</tp:taxon-name-part><tp:taxon-name-part taxon-name-part-type="species" reg="acris">acris</tp:taxon-name-part><tp:taxon-name-part taxon-name-part-type="infraspecific-rank">subsp.</tp:taxon-name-part><tp:taxon-name-part taxon-name-part-type="subspecies" reg="elongatus">elongatus</tp:taxon-name-part></tp:taxon-name> (Herder) Kindb., Svensk Fl.: 296 (1877) – <tp:taxon-name><tp:taxon-name-part taxon-name-part-type="genus" reg="Erigeron">Erigeron</tp:taxon-name-part><tp:taxon-name-part taxon-name-part-type="species" reg="acris">acris</tp:taxon-name-part><tp:taxon-name-part taxon-name-part-type="infraspecific-rank">f.</tp:taxon-name-part><tp:taxon-name-part taxon-name-part-type="form" reg="elongatus">elongatus</tp:taxon-name-part></tp:taxon-name> (Herder) Mela, Lyhyk. Kasvioppi Kasvio, ed. 1: 66 (1877) – <tp:taxon-name><tp:taxon-name-part taxon-name-part-type="genus" reg="Erigeron">Erigeron</tp:taxon-name-part><tp:taxon-name-part taxon-name-part-type="species" reg="droebachiensis">droebachiensis</tp:taxon-name-part><tp:taxon-name-part taxon-name-part-type="infraspecific-rank">subsp.</tp:taxon-name-part><tp:taxon-name-part taxon-name-part-type="subspecies" reg="elongatus">elongatus</tp:taxon-name-part></tp:taxon-name> (Herder) Mela, Suomen Kasvio, ed. 3: 174 (1895). Type. Russia. “Altai”, 1826, Herb. Ledebour 1308 (lectotype LE 1043841, designated here; isolectotype LE 1043843). </comment></tp:nomenclature-citation></tp:nomenclature-citation-list></tp:nomenclature><tp:treatment-sec sec-type="material" id="SECID0ECWAE"><title>Type.</title><p>Norway. “Norvegia austr. fr.,” <italic>M. Blytt</italic> [<tp:taxon-name><tp:taxon-name-part taxon-name-part-type="genus" reg="Erigeron">E.</tp:taxon-name-part></tp:taxon-name>Fries, <italic>Herbarium Normale</italic> VIII: Suppl. no. 1b] (lectotype H 1642416, designated here). Fig. <xref ref-type="fig" rid="F2">2</xref>. Superseded neotype: Sweden. “Jmt. Duved,” 23.07.1931, <italic>Th. Brandt</italic> (LD 1367491, designated by <xref ref-type="bibr" rid="B70">Olander and Tyler (2017</xref>: 46)).</p><fig id="F2" position="float" orientation="portrait"><object-id xmlns:xlink="http://www.w3.org/1999/xlink" content-type="doi" xlink:type="simple">10.3897/phytokeys.235.111020.figure2</object-id><object-id xmlns:xlink="http://www.w3.org/1999/xlink" content-type="arpha" xlink:type="simple">67D99342-A19A-5BA4-B268-40BC8D3B5D33</object-id><label>Figure 2.</label><caption><p>Lectotype of <italic><tp:taxon-name><tp:taxon-name-part taxon-name-part-type="genus" reg="Erigeron">Erigeron</tp:taxon-name-part><tp:taxon-name-part taxon-name-part-type="species" reg="politus">politus</tp:taxon-name-part></tp:taxon-name></italic> Fr. (H 1642416). Courtesy of the Finnish Museum of Natural History, University of Helsinki.</p></caption><graphic xmlns:xlink="http://www.w3.org/1999/xlink" xlink:href="phytokeys-235-083_article-111020__-g002.jpg" position="float" orientation="portrait" xlink:type="simple" id="oo_936284.jpg"><uri content-type="original_file" xlink:type="simple">https://binary.pensoft.net/fig/936284</uri></graphic></fig></tp:treatment-sec><tp:treatment-sec sec-type="description" id="SECID0EUXAE"><title>Description.</title><p>Stems 25–40 cm tall, branched in the upper third, intensely purple-coloured to nearly green, completely glabrous or covered by scattered hairs 0.5–0.8 mm long. Cauline leaves 3–8 under the synflorescence, spaced, gradually decreasing towards the stem top, nearly glabrous on both sides, hairy mostly along margins. Synflorescence with long branches carrying solitary to 2–3 capitula, nearly corymbose at the top, glabrous or with solitary hairs. Phyllaries 6–7.5 mm long, purple-coloured completely or near the apex, covered by sparse hairs in the lower part or near the base, or nearly glabrous. Ray flowers dark-lilac to pale-pinkish. Pappus greyish-white.</p><fig id="F3" position="float" orientation="portrait"><object-id xmlns:xlink="http://www.w3.org/1999/xlink" content-type="doi" xlink:type="simple">10.3897/phytokeys.235.111020.figure3</object-id><object-id xmlns:xlink="http://www.w3.org/1999/xlink" content-type="arpha" xlink:type="simple">5830D4E2-1194-53F7-A2DA-7972FC8C5659</object-id><label>Figure 3.</label><caption><p>Lectotype of <italic><tp:taxon-name><tp:taxon-name-part taxon-name-part-type="genus" reg="Erigeron">Erigeron</tp:taxon-name-part><tp:taxon-name-part taxon-name-part-type="species" reg="elongatus">elongatus</tp:taxon-name-part></tp:taxon-name></italic> Ledeb. (LE 1043841). Courtesy of the Komarov Botanical Institute, Russian Academy of Sciences.</p></caption><graphic xmlns:xlink="http://www.w3.org/1999/xlink" xlink:href="phytokeys-235-083_article-111020__-g003.jpg" position="float" orientation="portrait" xlink:type="simple" id="oo_936285.jpg"><uri content-type="original_file" xlink:type="simple">https://binary.pensoft.net/fig/936285</uri></graphic></fig><p>Flowers in July, fruits in August.</p></tp:treatment-sec><tp:treatment-sec sec-type="distribution" id="SECID0ESYAE"><title>Distribution in Murmansk Region.</title><p>Khibiny Mtrs., Lovozero Mts., Turii Mys, Kutsa River, Ponoi River, Orlov Cape, Kandalaksha Gulf, Rybachii Peninsula, Ambarnaya (Pikku Maattivuono) Bay, Drozdovka Village, Chapoma Village (Fig. <xref ref-type="fig" rid="F4">4A</xref>).</p><fig id="F4" position="float" orientation="portrait"><object-id xmlns:xlink="http://www.w3.org/1999/xlink" content-type="doi" xlink:type="simple">10.3897/phytokeys.235.111020.figure4</object-id><object-id xmlns:xlink="http://www.w3.org/1999/xlink" content-type="arpha" xlink:type="simple">94F5D916-839F-5BBE-A7D6-4616E8844B2C</object-id><label>Figure 4.</label><caption><p>Distribution of the <italic><tp:taxon-name><tp:taxon-name-part taxon-name-part-type="genus" reg="Erigeron">Erigeron</tp:taxon-name-part><tp:taxon-name-part taxon-name-part-type="species" reg="acris">acris</tp:taxon-name-part></tp:taxon-name></italic> group in Murmansk Region, Russia <bold>A</bold><italic><tp:taxon-name><tp:taxon-name-part taxon-name-part-type="genus" reg="Erigeron">E.</tp:taxon-name-part><tp:taxon-name-part taxon-name-part-type="species" reg="politus">politus</tp:taxon-name-part></tp:taxon-name></italic> F. <bold>B</bold><italic><tp:taxon-name><tp:taxon-name-part taxon-name-part-type="genus" reg="Erigeron">E.</tp:taxon-name-part><tp:taxon-name-part taxon-name-part-type="hybrid-sign">×</tp:taxon-name-part><tp:taxon-name-part taxon-name-part-type="species" reg="pilosiusculus">pilosiusculus</tp:taxon-name-part></tp:taxon-name></italic> Sennikov <bold>C</bold><italic><tp:taxon-name><tp:taxon-name-part taxon-name-part-type="genus" reg="Erigeron">E.</tp:taxon-name-part><tp:taxon-name-part taxon-name-part-type="species" reg="rigidus">rigidus</tp:taxon-name-part></tp:taxon-name></italic> Fr. <bold>D</bold><italic><tp:taxon-name><tp:taxon-name-part taxon-name-part-type="genus" reg="Erigeron">E.</tp:taxon-name-part><tp:taxon-name-part taxon-name-part-type="hybrid-sign">×</tp:taxon-name-part><tp:taxon-name-part taxon-name-part-type="species" reg="intercalaris">intercalaris</tp:taxon-name-part></tp:taxon-name></italic> Sennikov. Origin and residence status: green – native; yellow – pre-industrial alien; red – industrial alien. Maps were created using ArcGIS software by Esri. ArcGIS is the intellectual property of Esri and is used herein under license. Copyright Esri. All rights reserved.</p></caption><graphic xmlns:xlink="http://www.w3.org/1999/xlink" xlink:href="phytokeys-235-083_article-111020__-g004.jpg" position="float" orientation="portrait" xlink:type="simple" id="oo_936286.jpg"><uri content-type="original_file" xlink:type="simple">https://binary.pensoft.net/fig/936286</uri></graphic></fig></tp:treatment-sec><tp:treatment-sec sec-type="distribution" id="SECID0EO2AE"><title>Global distribution.</title><p>Subarctic and Northern Boreal zones of Fennoscandia, Eastern Europe and Asia, mountains of southern Siberia (Altai).</p></tp:treatment-sec><tp:treatment-sec sec-type="Nomenclatural note" id="SECID0ET2AE"><title>Nomenclatural note.</title><p>The circumstances of the valid publication of <italic><tp:taxon-name><tp:taxon-name-part taxon-name-part-type="genus" reg="Erigeron">Erigeron</tp:taxon-name-part><tp:taxon-name-part taxon-name-part-type="species" reg="politus">politus</tp:taxon-name-part></tp:taxon-name></italic> are rather peculiar. <xref ref-type="bibr" rid="B22">Fries (1843a)</xref> mentioned two variants of his <italic><tp:taxon-name><tp:taxon-name-part taxon-name-part-type="genus" reg="Erigeron">E.</tp:taxon-name-part><tp:taxon-name-part taxon-name-part-type="species" reg="elongatus">elongatus</tp:taxon-name-part></tp:taxon-name></italic>, which included subglabrous, presumably perennial plants of Norwegian mountains and Lapland, of which the first one corresponded to <italic><tp:taxon-name><tp:taxon-name-part taxon-name-part-type="genus" reg="Erigeron">E.</tp:taxon-name-part><tp:taxon-name-part taxon-name-part-type="species" reg="droebachiensis">droebachiensis</tp:taxon-name-part></tp:taxon-name></italic> and the second one was deemed to be the same as <italic><tp:taxon-name><tp:taxon-name-part taxon-name-part-type="genus" reg="Erigeron">E.</tp:taxon-name-part><tp:taxon-name-part taxon-name-part-type="species" reg="glabratus">glabratus</tp:taxon-name-part></tp:taxon-name></italic> in <xref ref-type="bibr" rid="B36">Hooker (1834)</xref> and <italic><tp:taxon-name><tp:taxon-name-part taxon-name-part-type="genus" reg="Erigeron">E.</tp:taxon-name-part><tp:taxon-name-part taxon-name-part-type="species" reg="villarsii">villarsii</tp:taxon-name-part></tp:taxon-name></italic> Bellardi in <xref ref-type="bibr" rid="B35">Hartman (1838)</xref>. A plant of the first variant was distributed by him in his exsiccatae, “Herbarium Normale” (<xref ref-type="bibr" rid="B21">Fries 1842</xref>). Shortly thereafter, <xref ref-type="bibr" rid="B23">Fries (1843b)</xref> changed his mind and decided that the first variant (<italic><tp:taxon-name><tp:taxon-name-part taxon-name-part-type="genus" reg="Erigeron">E.</tp:taxon-name-part><tp:taxon-name-part taxon-name-part-type="species" reg="droebachiensis">droebachiensis</tp:taxon-name-part></tp:taxon-name></italic>, which he considered the same as <italic><tp:taxon-name><tp:taxon-name-part taxon-name-part-type="genus" reg="Erigeron">E.</tp:taxon-name-part><tp:taxon-name-part taxon-name-part-type="species" reg="elongatus">elongatus</tp:taxon-name-part></tp:taxon-name></italic>), was annual and the second variant was perennial, and described the latter as a new species, <italic><tp:taxon-name><tp:taxon-name-part taxon-name-part-type="genus" reg="Erigeron">E.</tp:taxon-name-part><tp:taxon-name-part taxon-name-part-type="species" reg="politus">politus</tp:taxon-name-part></tp:taxon-name></italic>. To complement the plant distributed in “Herbarium Normale” (<xref ref-type="bibr" rid="B21">Fries 1842</xref>), he issued a supplement to this fascicle, which contained the only number (<xref ref-type="bibr" rid="B24">Fries 1843c</xref>), most probably distributed along with the protologue in August 1843. This supplement seems to be very rare in collections. <xref ref-type="bibr" rid="B70">Olander and Tyler (2017)</xref> were unable to trace a specimen of that gathering at S and UPS, but a good specimen is available at H. This specimen is designated here as lectotype, thus superseding the neotype designated by <xref ref-type="bibr" rid="B70">Olander and Tyler (2017)</xref>. The lectotype has dark glabrous phyllaries 6–7 mm long, 7 capitula on long branches and much exserted ray flowers (extending the pappus up to 3 mm), and thus fully corresponds to <italic><tp:taxon-name><tp:taxon-name-part taxon-name-part-type="genus" reg="Erigeron">E.</tp:taxon-name-part><tp:taxon-name-part taxon-name-part-type="species" reg="politus">politus</tp:taxon-name-part></tp:taxon-name></italic> as accepted in <xref ref-type="bibr" rid="B70">Olander and Tyler (2017)</xref>.</p></tp:treatment-sec><tp:treatment-sec sec-type="Taxonomic note" id="SECID0EFAAG"><title>Taxonomic note.</title><p>The main distribution area of <italic><tp:taxon-name><tp:taxon-name-part taxon-name-part-type="genus" reg="Erigeron">E.</tp:taxon-name-part><tp:taxon-name-part taxon-name-part-type="species" reg="politus">politus</tp:taxon-name-part></tp:taxon-name></italic> in Murmansk Region consists of a few separate areas. Plants occurring in these areas are characterised by small but noticeable differences. Plants from the Kutsa River are exceedingly glabrous, with regularly glabrous stems and almost totally glabrous leaves, which are hairy largely along the margins; their involucres are hairy mostly at the base but forms with sparingly hairy involucre surfaces are also known. In Petsamo, plants have their involucres more regularly hairy in the basal half, and their stems are regularly but sparsely hairy. Similar plants are found in the Khibiny and Lovozero Mts., and along the Barents Sea coast. However, the plant hairiness is not completely constant, and deviating individuals can be found in all populations.</p></tp:treatment-sec><ref-list><ref id="B70"><mixed-citation xmlns:xlink="http://www.w3.org/1999/xlink" xlink:type="simple"><person-group><name name-style="western"><surname>Olander</surname><given-names>S</given-names></name><name name-style="western"><surname>Tyler</surname><given-names>T</given-names></name></person-group> (<year>2017</year>) <article-title>Morphometrics and taxonomy of <italic><tp:taxon-name><tp:taxon-name-part taxon-name-part-type="genus">Erigeron</tp:taxon-name-part><tp:taxon-name-part taxon-name-part-type="species">acris</tp:taxon-name-part></tp:taxon-name></italic> sensu lato (<tp:taxon-name><tp:taxon-name-part taxon-name-part-type="family">Asteraceae</tp:taxon-name-part></tp:taxon-name>) in Fennoscandia.</article-title><source>New Journal of Botany</source><volume>7</volume>(<issue>1</issue>): <fpage>39</fpage>–<lpage>50</lpage>. <ext-link xlink:href="10.1080/20423489.2017.1344076" ext-link-type="doi" xlink:type="simple">https://doi.org/10.1080/20423489.2017.1344076</ext-link></mixed-citation></ref><ref id="B22"><mixed-citation xmlns:xlink="http://www.w3.org/1999/xlink" xlink:type="simple"><person-group><name name-style="western"><surname>Fries</surname><given-names>EM</given-names></name></person-group> (<year>1843a</year>) <source>Novitiarum Florae Suecicae Mantissa Tertia.</source><publisher-name>Ex officinis academicis</publisher-name>, <publisher-loc>Lund &amp; Uppsala</publisher-loc>, <size units="page">204 pp</size>.</mixed-citation></ref><ref id="B36"><mixed-citation xmlns:xlink="http://www.w3.org/1999/xlink" xlink:type="simple"><person-group><name name-style="western"><surname>Hooker</surname><given-names>WJ</given-names></name></person-group> (<year>1834</year>) <source>Flora boreali-americana (Vol. 2(7)).</source><publisher-name>Treuttel &amp; Würtz</publisher-name>, <publisher-loc>London, Paris &amp; Strasburg</publisher-loc>, <size units="page">48 pp</size>.</mixed-citation></ref><ref id="B35"><mixed-citation xmlns:xlink="http://www.w3.org/1999/xlink" xlink:type="simple"><person-group><name name-style="western"><surname>Hartman</surname><given-names>CJ</given-names></name></person-group> (<year>1838</year>) <source>Handbok i Skandinaviens flora (3<sup>rd</sup> ed.). Z.</source><publisher-name>Haeggström</publisher-name>, <publisher-loc>Stockholm</publisher-loc>, <size units="page">350 pp</size>.</mixed-citation></ref><ref id="B21"><mixed-citation xmlns:xlink="http://www.w3.org/1999/xlink" xlink:type="simple"><person-group><name name-style="western"><surname>Fries</surname><given-names>EM</given-names></name></person-group> (<year>1842</year>) Herbarium normale plantarum rariorum et criticarum Sueciae, fasc. 8. Wahlsröm &amp; Låstbom, Upsala. [exsiccatae]</mixed-citation></ref><ref id="B23"><mixed-citation xmlns:xlink="http://www.w3.org/1999/xlink" xlink:type="simple"><person-group><name name-style="western"><surname>Fries</surname><given-names>EM</given-names></name></person-group> (<year>1843b</year>) <article-title><tp:taxon-name><tp:taxon-name-part taxon-name-part-type="kingdom">Plantae</tp:taxon-name-part></tp:taxon-name> Suecanae ex Illustr. Kochii Florae Germanicae Synopsi (2<sup>nd</sup> ed.)., illustratae.</article-title><source>Botaniska Notiser</source><volume>1843</volume>(<issue>8</issue>): <fpage>113</fpage>–<lpage>121</lpage>.</mixed-citation></ref><ref id="B24"><mixed-citation xmlns:xlink="http://www.w3.org/1999/xlink" xlink:type="simple"><person-group><name name-style="western"><surname>Fries</surname><given-names>EM</given-names></name></person-group> (<year>1843c</year>) Herbarium normale plantarum rariorum et criticarum Sueciae, fasc. 8(supplement). Wahlsröm &amp; Låstbom, Upsala. [exsiccatae]</mixed-citation></ref></ref-list></tp:taxon-treatment>
