# Supplementary material for: ﻿Taxonomic revision of the Erigeronacris group (Asteraceae) in Murmansk Region, Russia, reveals a complex pattern of native and alien taxa
Source: PhytoKeys. 2023 Nov 15;235:83–128. doi: 10.3897/phytokeys.235.111020 (PMC10665865; doi:10.3897/phytokeys.235.111020)
Supplement: XML Treatment for Erigeron × pilosiusculus [file phytokeys.235.111020-treatment2.xml]

<!DOCTYPE tp:taxon-treatment
  PUBLIC "-//TaxonX//DTD Taxonomic Treatment Publishing DTD v0 20100105//EN" "tax-treatment-NSO.dtd">
<tp:taxon-treatment xmlns:tp="http://www.plazi.org/taxpub"><tp:treatment-meta><kwd-group><label>Taxon classification</label><kwd>
              <named-content content-type="kingdom">Plantae</named-content>
            </kwd><kwd>
              <named-content content-type="order">Asterales</named-content>
            </kwd><kwd>
              <named-content content-type="family">Asteraceae</named-content>
            </kwd></kwd-group><mixed-citation publication-type="journal"><person-group><name><surname>Sennikov</surname><given-names>Alexander N.</given-names></name><name><surname>Kozhin</surname><given-names>Mikhail N.</given-names></name></person-group><article-title>﻿Taxonomic revision of the <italic><tp:taxon-name><tp:taxon-name-part taxon-name-part-type="genus" reg="Erigeron">Erigeron</tp:taxon-name-part><tp:taxon-name-part taxon-name-part-type="species" reg="acris">acris</tp:taxon-name-part></tp:taxon-name></italic> group (<tp:taxon-name><tp:taxon-name-part taxon-name-part-type="family">Asteraceae</tp:taxon-name-part></tp:taxon-name>) in Murmansk Region, Russia, reveals a complex pattern of native and alien taxa</article-title><source>PhytoKeys</source><day>15</day><month>11</month><year>2023</year><volume>235</volume><fpage>83</fpage><lpage>128</lpage><pub-id pub-id-type="doi">10.3897/phytokeys.235.111020</pub-id></mixed-citation></tp:treatment-meta><tp:nomenclature><label>﻿2.</label><tp:taxon-name>
            <object-id xmlns:xlink="http://www.w3.org/1999/xlink" content-type="arpha" xlink:type="simple">B35FB63A-383A-5E6B-B0B3-8250D89ADD06</object-id>
            <tp:taxon-name-part taxon-name-part-type="genus" reg="Erigeron">Erigeron</tp:taxon-name-part>
            <tp:taxon-name-part taxon-name-part-type="hybrid-sign">×</tp:taxon-name-part>
            <tp:taxon-name-part taxon-name-part-type="species" reg="pilosiusculus">pilosiusculus</tp:taxon-name-part>
            <object-id xmlns:xlink="http://www.w3.org/1999/xlink" content-type="ipni" xlink:type="simple">urn:lsid:ipni.org:names:77331060-1</object-id>
          </tp:taxon-name><tp:taxon-authority>Sennikov, sp.</tp:taxon-authority><tp:taxon-status xmlns:xlink="http://www.w3.org/1999/xlink" xlink:type="simple">hybr. nov.</tp:taxon-status><xref ref-type="fig" rid="F5">Fig. 5</xref></tp:nomenclature><tp:treatment-sec sec-type="material" id="SECID0EHCAG"><title>Type.</title><p>Russia. Karelian Republic: Paanajärvi, Kauppila, torr mark nära gården [= in colle sicco], 29.07.1936, <italic>H. Lindberg</italic> [<tp:taxon-name><tp:taxon-name-part taxon-name-part-type="kingdom">Plantae</tp:taxon-name-part></tp:taxon-name> Finlandiae Exsiccatae no. 1369] (holotype H 039503 pro parte [plant 1]; isotypes H 339935 pro parte, OULU 059259).</p><fig id="F5" position="float" orientation="portrait"><object-id xmlns:xlink="http://www.w3.org/1999/xlink" content-type="doi" xlink:type="simple">10.3897/phytokeys.235.111020.figure5</object-id><object-id xmlns:xlink="http://www.w3.org/1999/xlink" content-type="arpha" xlink:type="simple">5F53002D-66DC-596A-ADFD-0821FB625A5E</object-id><label>Figure 5.</label><caption><p>Holotype of <italic><tp:taxon-name><tp:taxon-name-part taxon-name-part-type="genus" reg="Erigeron">Erigeron</tp:taxon-name-part><tp:taxon-name-part taxon-name-part-type="hybrid-sign">×</tp:taxon-name-part><tp:taxon-name-part taxon-name-part-type="species" reg="pilosiusculus">pilosiusculus</tp:taxon-name-part></tp:taxon-name></italic> Sennikov (H 039503, plant 1). Courtesy of the Finnish Museum of Natural History, University of Helsinki.</p></caption><graphic xmlns:xlink="http://www.w3.org/1999/xlink" xlink:href="phytokeys-235-083_article-111020__-g005.jpg" position="float" orientation="portrait" xlink:type="simple" id="oo_936287.jpg"><uri content-type="original_file" xlink:type="simple">https://binary.pensoft.net/fig/936287</uri></graphic></fig></tp:treatment-sec><tp:treatment-sec sec-type="description" id="SECID0EPDAG"><title>Description.</title><p>Stems 25–50 cm tall, branched in the upper third, intensely to slightly purple-coloured, covered by sparse to numerous hairs 0.5–1 mm long mostly in the basal half. Cauline leaves 4–8 under the synflorescence, spaced, gradually decreasing towards the stem top, unevenly covered by sparse hairs 0.5–1 mm long on both sides. Synflorescence with long branches carrying solitary to 2–3 capitula, nearly corymbose at the top, branches subglabrous or with sparse hairs. Phyllaries 6–7.5 mm long, purple-coloured completely or near the apex, covered by sparse hairs in the basal part or up to the apex. Ray flowers dark-lilac to pale-pinkish. Pappus greyish-white.</p><p>Flowers in July, fruits in July to August. As evident from the plants collected in mixed populations, the flowering and fruiting of the hybrid occur earlier than in its native parent, <italic><tp:taxon-name><tp:taxon-name-part taxon-name-part-type="genus" reg="Erigeron">Erigeron</tp:taxon-name-part><tp:taxon-name-part taxon-name-part-type="species" reg="politus">politus</tp:taxon-name-part></tp:taxon-name></italic>. When plants of <italic><tp:taxon-name><tp:taxon-name-part taxon-name-part-type="genus" reg="Erigeron">E.</tp:taxon-name-part><tp:taxon-name-part taxon-name-part-type="species" reg="politus">politus</tp:taxon-name-part></tp:taxon-name></italic> start to blossom, the hybrid is already in the last flowers. Distribution in Murmansk Region. Kandalaksha Gulf, Turii Mys, Varzuga River (lower course), Ponoi River (lower course) (Fig. <xref ref-type="fig" rid="F4">4B</xref>).</p></tp:treatment-sec><tp:treatment-sec sec-type="distribution" id="SECID0EQEAG"><title>Global distribution.</title><p>Subarctic and Northern Boreal zones of Fennoscandia.</p></tp:treatment-sec><tp:treatment-sec sec-type="etymology" id="SECID0EVEAG"><title>Etymology.</title><p>The species epithet, meaning ‘slightly more hairy’ (<italic>pilosior</italic>, Lat.: more hairy; -<italic>usculus</italic>, Lat.: diminutive suffix), was selected to reflect a slighly greater hairiness of the hybrid in comparison to its more glabrous parent, <italic><tp:taxon-name><tp:taxon-name-part taxon-name-part-type="genus" reg="Erigeron">E.</tp:taxon-name-part><tp:taxon-name-part taxon-name-part-type="species" reg="politus">politus</tp:taxon-name-part></tp:taxon-name></italic>.</p></tp:treatment-sec><tp:treatment-sec sec-type="Nomenclature note" id="SECID0EKFAG"><title>Nomenclature note.</title><p>The type collection is taxonomically mixed. It contains typical plants of <italic><tp:taxon-name><tp:taxon-name-part taxon-name-part-type="genus" reg="Erigeron">E.</tp:taxon-name-part><tp:taxon-name-part taxon-name-part-type="species" reg="rigidus">rigidus</tp:taxon-name-part></tp:taxon-name></italic> and the hybrid, which is less hairy and slightly less vigorous. This collection was distributed by <xref ref-type="bibr" rid="B56">Lindberg (1944)</xref> in his exsiccatae but its specimens were formed by chance: some appear to contain plants of <italic><tp:taxon-name><tp:taxon-name-part taxon-name-part-type="genus" reg="Erigeron">E.</tp:taxon-name-part><tp:taxon-name-part taxon-name-part-type="species" reg="rigidus">rigidus</tp:taxon-name-part></tp:taxon-name></italic> only (H 039491), some belong only to the hybrid (OULU 059259), whereas the others may be mixed on the same sheet (H 339935).</p></tp:treatment-sec><tp:treatment-sec sec-type="Taxonomic note" id="SECID0EKGAG"><title>Taxonomic note.</title><p>The morphology of this taxon is intermediate between <italic><tp:taxon-name><tp:taxon-name-part taxon-name-part-type="genus" reg="Erigeron">E.</tp:taxon-name-part><tp:taxon-name-part taxon-name-part-type="species" reg="rigidus">rigidus</tp:taxon-name-part></tp:taxon-name></italic> and <italic><tp:taxon-name><tp:taxon-name-part taxon-name-part-type="genus" reg="Erigeron">E.</tp:taxon-name-part><tp:taxon-name-part taxon-name-part-type="species" reg="politus">politus</tp:taxon-name-part></tp:taxon-name></italic>. Such plants typically have stems and leaves rather hairy, sometimes close to the pubescence of <italic><tp:taxon-name><tp:taxon-name-part taxon-name-part-type="genus" reg="Erigeron">E.</tp:taxon-name-part><tp:taxon-name-part taxon-name-part-type="species" reg="rigidus">rigidus</tp:taxon-name-part></tp:taxon-name></italic> but never as dense and abundant as in the latter. On the other hand, its involucres highly resemble those of <italic><tp:taxon-name><tp:taxon-name-part taxon-name-part-type="genus" reg="Erigeron">E.</tp:taxon-name-part><tp:taxon-name-part taxon-name-part-type="species" reg="politus">politus</tp:taxon-name-part></tp:taxon-name></italic> but are very sparsely covered by hairs. Because of this intermediacy, such plants were identified either as <italic><tp:taxon-name><tp:taxon-name-part taxon-name-part-type="genus" reg="Erigeron">E.</tp:taxon-name-part><tp:taxon-name-part taxon-name-part-type="species" reg="politus">politus</tp:taxon-name-part></tp:taxon-name></italic> or as <italic><tp:taxon-name><tp:taxon-name-part taxon-name-part-type="genus" reg="Erigeron">E.</tp:taxon-name-part><tp:taxon-name-part taxon-name-part-type="species" reg="rigidus">rigidus</tp:taxon-name-part></tp:taxon-name></italic>, likely depending on which part of the plant was more closely observed. We cannot refer these intermediate plants to any of the species, and therefore assume their hybrid origin, which requires a separate taxonomic placement as proposed here.</p><p>The distribution of the alleged hybrids lies completely within the area of intense anthropogenic influence, whereas only typical plants of <italic><tp:taxon-name><tp:taxon-name-part taxon-name-part-type="genus" reg="Erigeron">E.</tp:taxon-name-part><tp:taxon-name-part taxon-name-part-type="species" reg="politus">politus</tp:taxon-name-part></tp:taxon-name></italic> were observed in the areas of its presumably native distribution (higher mountains in the centre of the Kola Peninsula and the Kutsa River basin). We consider this distribution pattern as a strong evidence for the anthropogenic origin of the presumed hybrid, which was formed within the area to which both native and alien taxa of the <italic><tp:taxon-name><tp:taxon-name-part taxon-name-part-type="genus" reg="Erigeron">E.</tp:taxon-name-part><tp:taxon-name-part taxon-name-part-type="species" reg="acris">acris</tp:taxon-name-part></tp:taxon-name></italic> group were transported by humans.</p></tp:treatment-sec><tp:treatment-sec><!--Section generated to contain objects referenced in tp:taxon-treatment.--><fig id="F4" position="float" orientation="portrait"><object-id xmlns:xlink="http://www.w3.org/1999/xlink" content-type="doi" xlink:type="simple">10.3897/phytokeys.235.111020.figure4</object-id><object-id xmlns:xlink="http://www.w3.org/1999/xlink" content-type="arpha" xlink:type="simple">94F5D916-839F-5BBE-A7D6-4616E8844B2C</object-id><label>Figure 4.</label><caption><p>Distribution of the <italic><tp:taxon-name><tp:taxon-name-part taxon-name-part-type="genus" reg="Erigeron">Erigeron</tp:taxon-name-part><tp:taxon-name-part taxon-name-part-type="species" reg="acris">acris</tp:taxon-name-part></tp:taxon-name></italic> group in Murmansk Region, Russia <bold>A</bold><italic><tp:taxon-name><tp:taxon-name-part taxon-name-part-type="genus" reg="Erigeron">E.</tp:taxon-name-part><tp:taxon-name-part taxon-name-part-type="species" reg="politus">politus</tp:taxon-name-part></tp:taxon-name></italic> F. <bold>B</bold><italic><tp:taxon-name><tp:taxon-name-part taxon-name-part-type="genus" reg="Erigeron">E.</tp:taxon-name-part><tp:taxon-name-part taxon-name-part-type="hybrid-sign">×</tp:taxon-name-part><tp:taxon-name-part taxon-name-part-type="species" reg="pilosiusculus">pilosiusculus</tp:taxon-name-part></tp:taxon-name></italic> Sennikov <bold>C</bold><italic><tp:taxon-name><tp:taxon-name-part taxon-name-part-type="genus" reg="Erigeron">E.</tp:taxon-name-part><tp:taxon-name-part taxon-name-part-type="species" reg="rigidus">rigidus</tp:taxon-name-part></tp:taxon-name></italic> Fr. <bold>D</bold><italic><tp:taxon-name><tp:taxon-name-part taxon-name-part-type="genus" reg="Erigeron">E.</tp:taxon-name-part><tp:taxon-name-part taxon-name-part-type="hybrid-sign">×</tp:taxon-name-part><tp:taxon-name-part taxon-name-part-type="species" reg="intercalaris">intercalaris</tp:taxon-name-part></tp:taxon-name></italic> Sennikov. Origin and residence status: green – native; yellow – pre-industrial alien; red – industrial alien. Maps were created using ArcGIS software by Esri. ArcGIS is the intellectual property of Esri and is used herein under license. Copyright Esri. All rights reserved.</p></caption><graphic xmlns:xlink="http://www.w3.org/1999/xlink" xlink:href="phytokeys-235-083_article-111020__-g004.jpg" position="float" orientation="portrait" xlink:type="simple" id="oo_936286.jpg"><uri content-type="original_file" xlink:type="simple">https://binary.pensoft.net/fig/936286</uri></graphic></fig></tp:treatment-sec><ref-list><ref id="B56"><mixed-citation xmlns:xlink="http://www.w3.org/1999/xlink" xlink:type="simple"><person-group><name name-style="western"><surname>Lindberg</surname><given-names>H</given-names></name></person-group> (<year>1944</year>) <source>Schedae Operis Quod Inscribitur <tp:taxon-name><tp:taxon-name-part taxon-name-part-type="kingdom">Plantae</tp:taxon-name-part></tp:taxon-name> Finlandiae Exsiccatae e Museo Botanico Universitatis Helsingforsiensis distributae, fasc. 21–42.</source><publisher-name>Tilgmanns tryckeri</publisher-name>, <publisher-loc>Helsingfors</publisher-loc>, <size units="page">302 pp</size>.</mixed-citation></ref></ref-list></tp:taxon-treatment>
