# Supplementary material for: ﻿Taxonomic revision of the Erigeronacris group (Asteraceae) in Murmansk Region, Russia, reveals a complex pattern of native and alien taxa
Source: PhytoKeys. 2023 Nov 15;235:83–128. doi: 10.3897/phytokeys.235.111020 (PMC10665865; doi:10.3897/phytokeys.235.111020)
Supplement: XML Treatment for Erigeron rigidus [file phytokeys.235.111020-treatment3.xml]

<!DOCTYPE tp:taxon-treatment
  PUBLIC "-//TaxonX//DTD Taxonomic Treatment Publishing DTD v0 20100105//EN" "tax-treatment-NSO.dtd">
<tp:taxon-treatment xmlns:tp="http://www.plazi.org/taxpub"><tp:treatment-meta><kwd-group><label>Taxon classification</label><kwd>
              <named-content content-type="kingdom">Plantae</named-content>
            </kwd><kwd>
              <named-content content-type="order">Asterales</named-content>
            </kwd><kwd>
              <named-content content-type="family">Asteraceae</named-content>
            </kwd></kwd-group><mixed-citation publication-type="journal"><person-group><name><surname>Sennikov</surname><given-names>Alexander N.</given-names></name><name><surname>Kozhin</surname><given-names>Mikhail N.</given-names></name></person-group><article-title>﻿Taxonomic revision of the <italic><tp:taxon-name><tp:taxon-name-part taxon-name-part-type="genus" reg="Erigeron">Erigeron</tp:taxon-name-part><tp:taxon-name-part taxon-name-part-type="species" reg="acris">acris</tp:taxon-name-part></tp:taxon-name></italic> group (<tp:taxon-name><tp:taxon-name-part taxon-name-part-type="family">Asteraceae</tp:taxon-name-part></tp:taxon-name>) in Murmansk Region, Russia, reveals a complex pattern of native and alien taxa</article-title><source>PhytoKeys</source><day>15</day><month>11</month><year>2023</year><volume>235</volume><fpage>83</fpage><lpage>128</lpage><pub-id pub-id-type="doi">10.3897/phytokeys.235.111020</pub-id></mixed-citation></tp:treatment-meta><tp:nomenclature><label>﻿3.</label><tp:taxon-name>
            <object-id xmlns:xlink="http://www.w3.org/1999/xlink" content-type="arpha" xlink:type="simple">AC7AF637-8AA3-5193-B535-DDEDDD0BDE69</object-id>
            <tp:taxon-name-part taxon-name-part-type="genus" reg="Erigeron">Erigeron</tp:taxon-name-part>
            <tp:taxon-name-part taxon-name-part-type="species" reg="rigidus">rigidus</tp:taxon-name-part>
          </tp:taxon-name><tp:taxon-authority>Fr., Novit. Fl. Suec. Mant. III: 107 (1843)</tp:taxon-authority><xref ref-type="fig" rid="F6">Fig. 6</xref><tp:nomenclature-citation-list><tp:nomenclature-citation><tp:taxon-name>
                <tp:taxon-name-part taxon-name-part-type="genus" reg="Erigeron"/>
                <tp:taxon-name-part taxon-name-part-type="species" reg="acris"/>
                <tp:taxon-name-part taxon-name-part-type="variety" reg="rigidus"/>
              </tp:taxon-name><comment>– <tp:taxon-name><tp:taxon-name-part taxon-name-part-type="genus" reg="Erigeron">Erigeron</tp:taxon-name-part><tp:taxon-name-part taxon-name-part-type="species" reg="acris">acris</tp:taxon-name-part><tp:taxon-name-part taxon-name-part-type="infraspecific-rank">var.</tp:taxon-name-part><tp:taxon-name-part taxon-name-part-type="variety" reg="rigidus">rigidus</tp:taxon-name-part></tp:taxon-name> (Fr.) A.Blytt, Norges Fl. 2: 562 (1874) – <tp:taxon-name><tp:taxon-name-part taxon-name-part-type="genus" reg="Erigeron">Erigeron</tp:taxon-name-part><tp:taxon-name-part taxon-name-part-type="species" reg="politus">politus</tp:taxon-name-part><tp:taxon-name-part taxon-name-part-type="infraspecific-rank">subsp.</tp:taxon-name-part><tp:taxon-name-part taxon-name-part-type="subspecies" reg="rigidus">rigidus</tp:taxon-name-part></tp:taxon-name> (Fr.) Jørg. in Forh. Vidensk.-Selsk. Kristiania 1894(8): 27 (1894). </comment></tp:nomenclature-citation><tp:nomenclature-citation><tp:taxon-name>
                <tp:taxon-name-part taxon-name-part-type="genus" reg="Erigeron"/>
                <tp:taxon-name-part taxon-name-part-type="species" reg="acris"/>
                <tp:taxon-name-part taxon-name-part-type="variety" reg="ruber"/>
              </tp:taxon-name><comment>= <tp:taxon-name><tp:taxon-name-part taxon-name-part-type="genus" reg="Erigeron">Erigeron</tp:taxon-name-part><tp:taxon-name-part taxon-name-part-type="species" reg="acris">acris</tp:taxon-name-part><tp:taxon-name-part taxon-name-part-type="infraspecific-rank">var.</tp:taxon-name-part><tp:taxon-name-part taxon-name-part-type="variety" reg="ruber">ruber</tp:taxon-name-part></tp:taxon-name> Hartm., Handb. Skand. Fl., ed. 1: 315 (1820). Type. Sweden. Lule lappmark, <italic>S.N. Casström</italic> (holotype S, not traced). </comment></tp:nomenclature-citation></tp:nomenclature-citation-list></tp:nomenclature><tp:treatment-sec sec-type="material" id="SECID0EPMAG"><title>Type.</title><p>Norway. Filefjell: Nystuen, <italic>M. Blytt</italic> (lectotype UPS, designated here).</p></tp:treatment-sec><tp:treatment-sec sec-type="description" id="SECID0EXMAG"><title>Description.</title><p>Stems 25–50 cm tall, branched in the upper third, intensely to slightly purple-coloured, evenly covered by numerous hairs 0.5–1 mm long. Cauline leaves 4–8(12) under the synflorescence, spaced, gradually decreasing towards the stem top, completely covered by numerous hairs 0.5–1 mm long on both sides but subglabrous at the base below. Synflorescence with long branches carrying solitary to 2–3 capitula, nearly corymbose at the top, with numerous hairs 0.4–0.7 mm long. Phyllaries 6–7.5 mm long, purple-coloured completely or in the apical part, rather densely covered by hairs up to 0.5–0.8 mm long. Ray flowers intensely lilac. Pappus greyish-white.</p><fig id="F6" position="float" orientation="portrait"><object-id xmlns:xlink="http://www.w3.org/1999/xlink" content-type="doi" xlink:type="simple">10.3897/phytokeys.235.111020.figure6</object-id><object-id xmlns:xlink="http://www.w3.org/1999/xlink" content-type="arpha" xlink:type="simple">9A4ADEBE-1EBA-5695-BB78-551C22DF625A</object-id><label>Figure 6.</label><caption><p>Lectotype of <italic><tp:taxon-name><tp:taxon-name-part taxon-name-part-type="genus" reg="Erigeron">Erigeron</tp:taxon-name-part><tp:taxon-name-part taxon-name-part-type="species" reg="rigidus">rigidus</tp:taxon-name-part></tp:taxon-name></italic> Fr. (UPS). Courtesy of the Museum of Evolution, Uppsala University.</p></caption><graphic xmlns:xlink="http://www.w3.org/1999/xlink" xlink:href="phytokeys-235-083_article-111020__-g006.jpg" position="float" orientation="portrait" xlink:type="simple" id="oo_936288.jpg"><uri content-type="original_file" xlink:type="simple">https://binary.pensoft.net/fig/936288</uri></graphic></fig><p>Flowers in July to August, fruits in August.</p></tp:treatment-sec><tp:treatment-sec sec-type="distribution" id="SECID0EVNAG"><title>Distribution in Murmansk Region.</title><p>Coastal area of the White Sea, road from Alakurtti to Salla and Vuorijarvi Village, isolated at Kirovsk Town, Zasheyek Village and Kola Town (Fig. <xref ref-type="fig" rid="F4">4C</xref>).</p></tp:treatment-sec><tp:treatment-sec sec-type="distribution" id="SECID0E6NAG"><title>Global distribution.</title><p>Boreal zone of Fennoscandia and Eastern Europe, southern limit unknown.</p></tp:treatment-sec><tp:treatment-sec sec-type="Nomenclature note" id="SECID0EEOAG"><title>Nomenclature note.</title><p><xref ref-type="bibr" rid="B22">Fries (1843a)</xref> mentioned two areas from which his new species was described, Filefjeld in Norway and Norrland in Sweden. The Norwegian report was based on a single specimen collected by M. Blytt in Nystuen and cited in the protologue, which is a syntype. The basis for the Swedish part of the distribution area was not specified in the protologue but Fries indicated by an exclamation mark that he had seen some (otherwise uncited) material. The specimen collected by Blytt has been traced at UPS (Hjertson, pers. comm.) and is designated as lectotype here. <xref ref-type="bibr" rid="B34">Hartman (1820)</xref> described <tp:taxon-name><tp:taxon-name-part taxon-name-part-type="genus" reg="Erigeron">Erigeron</tp:taxon-name-part><tp:taxon-name-part taxon-name-part-type="species" reg="acris">acris</tp:taxon-name-part><tp:taxon-name-part taxon-name-part-type="infraspecific-rank">var.</tp:taxon-name-part><tp:taxon-name-part taxon-name-part-type="variety" reg="ruber">ruber</tp:taxon-name-part></tp:taxon-name> Hartm. from Swedish Lapland, which was briefly characterised by “dark-red” ligulate flowers. This character indicates that the plant was intensely purple-coloured; together with its occurrence in Lapland, this character unambiguously points at <italic><tp:taxon-name><tp:taxon-name-part taxon-name-part-type="genus" reg="Erigeron">E.</tp:taxon-name-part><tp:taxon-name-part taxon-name-part-type="species" reg="rigidus">rigidus</tp:taxon-name-part></tp:taxon-name></italic>. Quite exceptionally in those times, the protologue of <tp:taxon-name><tp:taxon-name-part taxon-name-part-type="genus" reg="Erigeron">E.</tp:taxon-name-part><tp:taxon-name-part taxon-name-part-type="species" reg="acris">acris</tp:taxon-name-part><tp:taxon-name-part taxon-name-part-type="infraspecific-rank">var.</tp:taxon-name-part><tp:taxon-name-part taxon-name-part-type="variety" reg="ruber">ruber</tp:taxon-name-part></tp:taxon-name> Hartm. (<xref ref-type="bibr" rid="B34">Hartman 1820</xref>) included citation of a single specimen collected by Samuel Niclas Casström, which is apparently the holotype. The collections of Casström were bequeathed after his death to the Swedish Museum of Natural History (<xref ref-type="bibr" rid="B57">Lindman 1916</xref>), where the holotype should be currently kept (not traced).</p></tp:treatment-sec><tp:treatment-sec sec-type="Taxonomic note" id="SECID0EHQAG"><title>Taxonomic note.</title><p>This species is most similar to <italic><tp:taxon-name><tp:taxon-name-part taxon-name-part-type="genus" reg="Erigeron">Erigeron</tp:taxon-name-part><tp:taxon-name-part taxon-name-part-type="species" reg="acris">acris</tp:taxon-name-part></tp:taxon-name></italic> s.str., from which it differs in typically red stems and phyllaries, and in sparser and shorter pubescence on stems, leaves and phyllaries. Its distribution area remains unknown due to the ongoing confusion with <italic><tp:taxon-name><tp:taxon-name-part taxon-name-part-type="genus" reg="Erigeron">E.</tp:taxon-name-part><tp:taxon-name-part taxon-name-part-type="species" reg="acris">acris</tp:taxon-name-part></tp:taxon-name></italic> s.str.; so far, we feel certain to state that <italic><tp:taxon-name><tp:taxon-name-part taxon-name-part-type="genus" reg="Erigeron">E.</tp:taxon-name-part><tp:taxon-name-part taxon-name-part-type="species" reg="rigidus">rigidus</tp:taxon-name-part></tp:taxon-name></italic> is common in southern Finland and Karelia, together with <italic><tp:taxon-name><tp:taxon-name-part taxon-name-part-type="genus" reg="Erigeron">E.</tp:taxon-name-part><tp:taxon-name-part taxon-name-part-type="species" reg="acris">acris</tp:taxon-name-part></tp:taxon-name></italic> s.str., but goes farther northwards than the latter species. In Central and Southern Europe there is another similar taxon, <italic><tp:taxon-name><tp:taxon-name-part taxon-name-part-type="genus" reg="Erigeron">E.</tp:taxon-name-part><tp:taxon-name-part taxon-name-part-type="species" reg="muralis">muralis</tp:taxon-name-part></tp:taxon-name></italic> Lapeyr. (= <italic><tp:taxon-name><tp:taxon-name-part taxon-name-part-type="genus" reg="Erigeron">E.</tp:taxon-name-part><tp:taxon-name-part taxon-name-part-type="species" reg="serotinus">serotinus</tp:taxon-name-part></tp:taxon-name></italic> Weihe), which apparently differs in its habit and much denser foliage ((10)17–27(40) stem leaves in <italic><tp:taxon-name><tp:taxon-name-part taxon-name-part-type="genus" reg="Erigeron">E.</tp:taxon-name-part><tp:taxon-name-part taxon-name-part-type="species" reg="muralis">muralis</tp:taxon-name-part></tp:taxon-name></italic> vs. 4–8(12) stem leaves in <italic><tp:taxon-name><tp:taxon-name-part taxon-name-part-type="genus" reg="Erigeron">E.</tp:taxon-name-part><tp:taxon-name-part taxon-name-part-type="species" reg="rigidus">rigidus</tp:taxon-name-part></tp:taxon-name></italic>) (<xref ref-type="bibr" rid="B97">Šída 2004</xref>). Besides, <italic><tp:taxon-name><tp:taxon-name-part taxon-name-part-type="genus" reg="Erigeron">E.</tp:taxon-name-part><tp:taxon-name-part taxon-name-part-type="species" reg="rigidus">rigidus</tp:taxon-name-part></tp:taxon-name></italic> flowers together with <italic><tp:taxon-name><tp:taxon-name-part taxon-name-part-type="genus" reg="Erigeron">E.</tp:taxon-name-part><tp:taxon-name-part taxon-name-part-type="species" reg="acris">acris</tp:taxon-name-part></tp:taxon-name></italic>, whereas the flowering of <italic><tp:taxon-name><tp:taxon-name-part taxon-name-part-type="genus" reg="Erigeron">E.</tp:taxon-name-part><tp:taxon-name-part taxon-name-part-type="species" reg="muralis">muralis</tp:taxon-name-part></tp:taxon-name></italic> occurs much later (Šída 2001)</p></tp:treatment-sec><tp:treatment-sec><!--Section generated to contain objects referenced in tp:taxon-treatment.--><fig id="F4" position="float" orientation="portrait"><object-id xmlns:xlink="http://www.w3.org/1999/xlink" content-type="doi" xlink:type="simple">10.3897/phytokeys.235.111020.figure4</object-id><object-id xmlns:xlink="http://www.w3.org/1999/xlink" content-type="arpha" xlink:type="simple">94F5D916-839F-5BBE-A7D6-4616E8844B2C</object-id><label>Figure 4.</label><caption><p>Distribution of the <italic><tp:taxon-name><tp:taxon-name-part taxon-name-part-type="genus" reg="Erigeron">Erigeron</tp:taxon-name-part><tp:taxon-name-part taxon-name-part-type="species" reg="acris">acris</tp:taxon-name-part></tp:taxon-name></italic> group in Murmansk Region, Russia <bold>A</bold><italic><tp:taxon-name><tp:taxon-name-part taxon-name-part-type="genus" reg="Erigeron">E.</tp:taxon-name-part><tp:taxon-name-part taxon-name-part-type="species" reg="politus">politus</tp:taxon-name-part></tp:taxon-name></italic> F. <bold>B</bold><italic><tp:taxon-name><tp:taxon-name-part taxon-name-part-type="genus" reg="Erigeron">E.</tp:taxon-name-part><tp:taxon-name-part taxon-name-part-type="hybrid-sign">×</tp:taxon-name-part><tp:taxon-name-part taxon-name-part-type="species" reg="pilosiusculus">pilosiusculus</tp:taxon-name-part></tp:taxon-name></italic> Sennikov <bold>C</bold><italic><tp:taxon-name><tp:taxon-name-part taxon-name-part-type="genus" reg="Erigeron">E.</tp:taxon-name-part><tp:taxon-name-part taxon-name-part-type="species" reg="rigidus">rigidus</tp:taxon-name-part></tp:taxon-name></italic> Fr. <bold>D</bold><italic><tp:taxon-name><tp:taxon-name-part taxon-name-part-type="genus" reg="Erigeron">E.</tp:taxon-name-part><tp:taxon-name-part taxon-name-part-type="hybrid-sign">×</tp:taxon-name-part><tp:taxon-name-part taxon-name-part-type="species" reg="intercalaris">intercalaris</tp:taxon-name-part></tp:taxon-name></italic> Sennikov. Origin and residence status: green – native; yellow – pre-industrial alien; red – industrial alien. Maps were created using ArcGIS software by Esri. ArcGIS is the intellectual property of Esri and is used herein under license. Copyright Esri. All rights reserved.</p></caption><graphic xmlns:xlink="http://www.w3.org/1999/xlink" xlink:href="phytokeys-235-083_article-111020__-g004.jpg" position="float" orientation="portrait" xlink:type="simple" id="oo_936286.jpg"><uri content-type="original_file" xlink:type="simple">https://binary.pensoft.net/fig/936286</uri></graphic></fig></tp:treatment-sec><ref-list><ref id="B22"><mixed-citation xmlns:xlink="http://www.w3.org/1999/xlink" xlink:type="simple"><person-group><name name-style="western"><surname>Fries</surname><given-names>EM</given-names></name></person-group> (<year>1843a</year>) <source>Novitiarum Florae Suecicae Mantissa Tertia.</source><publisher-name>Ex officinis academicis</publisher-name>, <publisher-loc>Lund &amp; Uppsala</publisher-loc>, <size units="page">204 pp</size>.</mixed-citation></ref><ref id="B34"><mixed-citation xmlns:xlink="http://www.w3.org/1999/xlink" xlink:type="simple"><person-group><name name-style="western"><surname>Hartman</surname><given-names>CJ</given-names></name></person-group> (<year>1820</year>) <source>Handbok i Skandinaviens flora (1<sup>st</sup> ed.). Z.</source><publisher-name>Haeggström</publisher-name>, <publisher-loc>Stockholm</publisher-loc>, <size units="page">520 pp</size>.</mixed-citation></ref><ref id="B57"><mixed-citation xmlns:xlink="http://www.w3.org/1999/xlink" xlink:type="simple"><person-group><name name-style="western"><surname>Lindman</surname><given-names>C</given-names></name></person-group> (<year>1916</year>) <article-title>Botaniska afdelning.</article-title> In: Naturhistoriska riksmuseet (<role>Eds</role>) <issue-title>Naturhistoriska riksmuseets historia.</issue-title><source>Almquist &amp; Wiksells boktryckeri-aktiebolag, Stockholm</source>, <fpage>93</fpage>–<lpage>130</lpage>.</mixed-citation></ref><ref id="B97"><mixed-citation xmlns:xlink="http://www.w3.org/1999/xlink" xlink:type="simple"><person-group><name name-style="western"><surname>Šída</surname><given-names>O</given-names></name></person-group> (<year>2004</year>) <article-title><italic><tp:taxon-name><tp:taxon-name-part taxon-name-part-type="genus">Erigeron</tp:taxon-name-part></tp:taxon-name></italic> L.</article-title> In: <person-group><name name-style="western"><surname>Štĕpánek</surname><given-names>J</given-names></name><name name-style="western"><surname>Štĕpánková</surname><given-names>J</given-names></name></person-group> (<role>Eds</role>) <issue-title>Kvĕtena České Republiky (Vol.</issue-title><source>7). Academia, Praha</source>, <fpage>140</fpage>–<lpage>153</lpage>.</mixed-citation></ref></ref-list></tp:taxon-treatment>
