# Supplementary material for: ﻿Taxonomic revision of the Erigeronacris group (Asteraceae) in Murmansk Region, Russia, reveals a complex pattern of native and alien taxa
Source: PhytoKeys. 2023 Nov 15;235:83–128. doi: 10.3897/phytokeys.235.111020 (PMC10665865; doi:10.3897/phytokeys.235.111020)
Supplement: XML Treatment for Erigeron × intercalaris [file phytokeys.235.111020-treatment4.xml]

<!DOCTYPE tp:taxon-treatment
  PUBLIC "-//TaxonX//DTD Taxonomic Treatment Publishing DTD v0 20100105//EN" "tax-treatment-NSO.dtd">
<tp:taxon-treatment xmlns:tp="http://www.plazi.org/taxpub"><tp:treatment-meta><kwd-group><label>Taxon classification</label><kwd>
              <named-content content-type="kingdom">Plantae</named-content>
            </kwd><kwd>
              <named-content content-type="order">Asterales</named-content>
            </kwd><kwd>
              <named-content content-type="family">Asteraceae</named-content>
            </kwd></kwd-group><mixed-citation publication-type="journal"><person-group><name><surname>Sennikov</surname><given-names>Alexander N.</given-names></name><name><surname>Kozhin</surname><given-names>Mikhail N.</given-names></name></person-group><article-title>﻿Taxonomic revision of the <italic><tp:taxon-name><tp:taxon-name-part taxon-name-part-type="genus" reg="Erigeron">Erigeron</tp:taxon-name-part><tp:taxon-name-part taxon-name-part-type="species" reg="acris">acris</tp:taxon-name-part></tp:taxon-name></italic> group (<tp:taxon-name><tp:taxon-name-part taxon-name-part-type="family">Asteraceae</tp:taxon-name-part></tp:taxon-name>) in Murmansk Region, Russia, reveals a complex pattern of native and alien taxa</article-title><source>PhytoKeys</source><day>15</day><month>11</month><year>2023</year><volume>235</volume><fpage>83</fpage><lpage>128</lpage><pub-id pub-id-type="doi">10.3897/phytokeys.235.111020</pub-id></mixed-citation></tp:treatment-meta><tp:nomenclature><label>﻿4.</label><tp:taxon-name>
            <object-id xmlns:xlink="http://www.w3.org/1999/xlink" content-type="arpha" xlink:type="simple">C721DEB6-F3F4-53A9-B838-577FCF4B182C</object-id>
            <tp:taxon-name-part taxon-name-part-type="genus" reg="Erigeron">Erigeron</tp:taxon-name-part>
            <tp:taxon-name-part taxon-name-part-type="hybrid-sign">×</tp:taxon-name-part>
            <tp:taxon-name-part taxon-name-part-type="species" reg="intercalaris">intercalaris</tp:taxon-name-part>
            <object-id xmlns:xlink="http://www.w3.org/1999/xlink" content-type="ipni" xlink:type="simple">urn:lsid:ipni.org:names:77331061-1</object-id>
          </tp:taxon-name><tp:taxon-authority>Sennikov, sp.</tp:taxon-authority><tp:taxon-status xmlns:xlink="http://www.w3.org/1999/xlink" xlink:type="simple">hybr. nov.</tp:taxon-status><xref ref-type="fig" rid="F7">Fig. 7</xref></tp:nomenclature><tp:treatment-sec sec-type="material" id="SECID0E2VAG"><title>Type.</title><p>Russia. Karelian Republic: Louhi District, “Paanajärvi, Rajala, vägkant vid Mäntyjoki” [= northern side of Paanajärvi Lake, roadside between formerly populated places], 22.07.1936, <italic>H. Lindberg</italic> (holotype H 039504).</p></tp:treatment-sec><tp:treatment-sec sec-type="description" id="SECID0EDWAG"><title>Description.</title><p>Stems 30–50 cm tall, branched in the upper third or half, intensely to slightly purple-coloured, evenly covered by numerous hairs 1–2 mm long. Cauline leaves 4–8 under the synflorescence, spaced, gradually decreasing towards the stem top, completely covered by numerous hairs 0.5–1(1.5) mm long on both sides or subglabrous at the base below. Synflorescence with long branches carrying solitary to 2–3 capitula, nearly corymbose at the top, with numerous hairs 0.8–1 mm long. Phyllaries 6–7.5 mm long, purple-coloured completely or in the apical part, abundantly covered by hairs 1–2 mm long. Ray flowers intensely lilac. Pappus greyish-white.</p><fig id="F7" position="float" orientation="portrait"><object-id xmlns:xlink="http://www.w3.org/1999/xlink" content-type="doi" xlink:type="simple">10.3897/phytokeys.235.111020.figure7</object-id><object-id xmlns:xlink="http://www.w3.org/1999/xlink" content-type="arpha" xlink:type="simple">78D4C7CC-0817-5A02-826C-33288F9EE613</object-id><label>Figure 7.</label><caption><p>Holotype of <italic><tp:taxon-name><tp:taxon-name-part taxon-name-part-type="genus" reg="Erigeron">Erigeron</tp:taxon-name-part><tp:taxon-name-part taxon-name-part-type="hybrid-sign">×</tp:taxon-name-part><tp:taxon-name-part taxon-name-part-type="species" reg="intercalaris">intercalaris</tp:taxon-name-part></tp:taxon-name></italic> Sennikov (H 039504). Courtesy of the Finnish Museum of Natural History, University of Helsinki.</p></caption><graphic xmlns:xlink="http://www.w3.org/1999/xlink" xlink:href="phytokeys-235-083_article-111020__-g007.jpg" position="float" orientation="portrait" xlink:type="simple" id="oo_936289.jpg"><uri content-type="original_file" xlink:type="simple">https://binary.pensoft.net/fig/936289</uri></graphic></fig><p>Flowers in July to August, fruits in August.</p></tp:treatment-sec><tp:treatment-sec sec-type="distribution" id="SECID0EEXAG"><title>Distribution in Murmansk Region.</title><p>Tetrino Village, Apatity Town (Fig. <xref ref-type="fig" rid="F4">4D</xref>).</p></tp:treatment-sec><tp:treatment-sec sec-type="distribution" id="SECID0EOXAG"><title>Global distribution.</title><p>Expected in the Boreal zone of Fennoscandia and Eastern Europe.</p></tp:treatment-sec><tp:treatment-sec sec-type="etymology" id="SECID0ETXAG"><title>Etymology.</title><p>The species epithet (<italic>intercalaris</italic>, Lat.: intercalary) reflects the intermediate morphology of the hybrid between its presumed parents. Nomenclatural note. The type locality has been extensively sampled for <italic><tp:taxon-name><tp:taxon-name-part taxon-name-part-type="genus" reg="Erigeron">Erigeron</tp:taxon-name-part></tp:taxon-name></italic> plants, which were distributed by <xref ref-type="bibr" rid="B56">Lindberg (1944)</xref> in his exsiccatae. The material from the Mäntyjoki River distributed as <tp:taxon-name><tp:taxon-name-part taxon-name-part-type="kingdom">Plantae</tp:taxon-name-part></tp:taxon-name> Finlandiae Exsiccatae 1370 is taxonomically heterogeneous: a few plants of <italic><tp:taxon-name><tp:taxon-name-part taxon-name-part-type="genus" reg="Erigeron">E.</tp:taxon-name-part><tp:taxon-name-part taxon-name-part-type="species" reg="acris">acris</tp:taxon-name-part></tp:taxon-name></italic> s.str. (H 339936 pro parte) were mixed with abundant collections of its hybrid with <italic><tp:taxon-name><tp:taxon-name-part taxon-name-part-type="genus" reg="Erigeron">E.</tp:taxon-name-part><tp:taxon-name-part taxon-name-part-type="species" reg="rigidus">rigidus</tp:taxon-name-part></tp:taxon-name></italic> (H 339936 pro parte, H 039487, OULU 059260). The latter specimens are paratypes of our <italic><tp:taxon-name><tp:taxon-name-part taxon-name-part-type="genus" reg="Erigeron">E.</tp:taxon-name-part><tp:taxon-name-part taxon-name-part-type="hybrid-sign">×</tp:taxon-name-part><tp:taxon-name-part taxon-name-part-type="species" reg="intercalaris">intercalaris</tp:taxon-name-part></tp:taxon-name></italic>. The hybrid plants look very slender and depressed, much less vigorous than the specimens of <italic><tp:taxon-name><tp:taxon-name-part taxon-name-part-type="genus" reg="Erigeron">E.</tp:taxon-name-part><tp:taxon-name-part taxon-name-part-type="species" reg="acris">acris</tp:taxon-name-part></tp:taxon-name></italic> s.str. collected in the same locality, thus probably indicating outbreeding depression (<xref ref-type="bibr" rid="B7">Bleeker et al. 2007</xref>).</p></tp:treatment-sec><tp:treatment-sec sec-type="Taxonomic note" id="SECID0E5ZAG"><title>Taxonomic note.</title><p>The hybrid differs from <italic><tp:taxon-name><tp:taxon-name-part taxon-name-part-type="genus" reg="Erigeron">E.</tp:taxon-name-part><tp:taxon-name-part taxon-name-part-type="species" reg="acris">acris</tp:taxon-name-part></tp:taxon-name></italic> in a regular purple colouration of its stems and phyllaries, and in a shorter and sparser pubescence on its leaves and stems. It differs from <italic><tp:taxon-name><tp:taxon-name-part taxon-name-part-type="genus" reg="Erigeron">E.</tp:taxon-name-part><tp:taxon-name-part taxon-name-part-type="species" reg="rigidus">rigidus</tp:taxon-name-part></tp:taxon-name></italic> in a denser and longer hairiness of its stems, leaves and phyllaries, and in a lesser purple colouration of its stems and phyllaries.</p></tp:treatment-sec><tp:treatment-sec><!--Section generated to contain objects referenced in tp:taxon-treatment.--><fig id="F4" position="float" orientation="portrait"><object-id xmlns:xlink="http://www.w3.org/1999/xlink" content-type="doi" xlink:type="simple">10.3897/phytokeys.235.111020.figure4</object-id><object-id xmlns:xlink="http://www.w3.org/1999/xlink" content-type="arpha" xlink:type="simple">94F5D916-839F-5BBE-A7D6-4616E8844B2C</object-id><label>Figure 4.</label><caption><p>Distribution of the <italic><tp:taxon-name><tp:taxon-name-part taxon-name-part-type="genus" reg="Erigeron">Erigeron</tp:taxon-name-part><tp:taxon-name-part taxon-name-part-type="species" reg="acris">acris</tp:taxon-name-part></tp:taxon-name></italic> group in Murmansk Region, Russia <bold>A</bold><italic><tp:taxon-name><tp:taxon-name-part taxon-name-part-type="genus" reg="Erigeron">E.</tp:taxon-name-part><tp:taxon-name-part taxon-name-part-type="species" reg="politus">politus</tp:taxon-name-part></tp:taxon-name></italic> F. <bold>B</bold><italic><tp:taxon-name><tp:taxon-name-part taxon-name-part-type="genus" reg="Erigeron">E.</tp:taxon-name-part><tp:taxon-name-part taxon-name-part-type="hybrid-sign">×</tp:taxon-name-part><tp:taxon-name-part taxon-name-part-type="species" reg="pilosiusculus">pilosiusculus</tp:taxon-name-part></tp:taxon-name></italic> Sennikov <bold>C</bold><italic><tp:taxon-name><tp:taxon-name-part taxon-name-part-type="genus" reg="Erigeron">E.</tp:taxon-name-part><tp:taxon-name-part taxon-name-part-type="species" reg="rigidus">rigidus</tp:taxon-name-part></tp:taxon-name></italic> Fr. <bold>D</bold><italic><tp:taxon-name><tp:taxon-name-part taxon-name-part-type="genus" reg="Erigeron">E.</tp:taxon-name-part><tp:taxon-name-part taxon-name-part-type="hybrid-sign">×</tp:taxon-name-part><tp:taxon-name-part taxon-name-part-type="species" reg="intercalaris">intercalaris</tp:taxon-name-part></tp:taxon-name></italic> Sennikov. Origin and residence status: green – native; yellow – pre-industrial alien; red – industrial alien. Maps were created using ArcGIS software by Esri. ArcGIS is the intellectual property of Esri and is used herein under license. Copyright Esri. All rights reserved.</p></caption><graphic xmlns:xlink="http://www.w3.org/1999/xlink" xlink:href="phytokeys-235-083_article-111020__-g004.jpg" position="float" orientation="portrait" xlink:type="simple" id="oo_936286.jpg"><uri content-type="original_file" xlink:type="simple">https://binary.pensoft.net/fig/936286</uri></graphic></fig></tp:treatment-sec><ref-list><ref id="B56"><mixed-citation xmlns:xlink="http://www.w3.org/1999/xlink" xlink:type="simple"><person-group><name name-style="western"><surname>Lindberg</surname><given-names>H</given-names></name></person-group> (<year>1944</year>) <source>Schedae Operis Quod Inscribitur <tp:taxon-name><tp:taxon-name-part taxon-name-part-type="kingdom">Plantae</tp:taxon-name-part></tp:taxon-name> Finlandiae Exsiccatae e Museo Botanico Universitatis Helsingforsiensis distributae, fasc. 21–42.</source><publisher-name>Tilgmanns tryckeri</publisher-name>, <publisher-loc>Helsingfors</publisher-loc>, <size units="page">302 pp</size>.</mixed-citation></ref><ref id="B7"><mixed-citation xmlns:xlink="http://www.w3.org/1999/xlink" xlink:type="simple"><person-group><name name-style="western"><surname>Bleeker</surname><given-names>W</given-names></name><name name-style="western"><surname>Schmitz</surname><given-names>U</given-names></name><name name-style="western"><surname>Ristow</surname><given-names>M</given-names></name></person-group> (<year>2007</year>) <article-title>Interspecific hybridisation between alien and native plant species in Germany and its consequences for native biodiversity.</article-title><source>Biological Conservation</source><volume>137</volume>(<issue>2</issue>): <fpage>248</fpage>–<lpage>253</lpage>. <ext-link xlink:href="10.1016/j.biocon.2007.02.004" ext-link-type="doi" xlink:type="simple">https://doi.org/10.1016/j.biocon.2007.02.004</ext-link></mixed-citation></ref></ref-list></tp:taxon-treatment>
