# Supplementary material for: ﻿Taxonomic revision of the Erigeronacris group (Asteraceae) in Murmansk Region, Russia, reveals a complex pattern of native and alien taxa
Source: PhytoKeys. 2023 Nov 15;235:83–128. doi: 10.3897/phytokeys.235.111020 (PMC10665865; doi:10.3897/phytokeys.235.111020)
Supplement: XML Treatment for Erigeron droebachiensis [file phytokeys.235.111020-treatment6.xml]

<!DOCTYPE tp:taxon-treatment
  PUBLIC "-//TaxonX//DTD Taxonomic Treatment Publishing DTD v0 20100105//EN" "tax-treatment-NSO.dtd">
<tp:taxon-treatment xmlns:tp="http://www.plazi.org/taxpub"><tp:treatment-meta><kwd-group><label>Taxon classification</label><kwd>
              <named-content content-type="kingdom">Plantae</named-content>
            </kwd><kwd>
              <named-content content-type="order">Asterales</named-content>
            </kwd><kwd>
              <named-content content-type="family">Asteraceae</named-content>
            </kwd></kwd-group><mixed-citation publication-type="journal"><person-group><name><surname>Sennikov</surname><given-names>Alexander N.</given-names></name><name><surname>Kozhin</surname><given-names>Mikhail N.</given-names></name></person-group><article-title>﻿Taxonomic revision of the <italic><tp:taxon-name><tp:taxon-name-part taxon-name-part-type="genus" reg="Erigeron">Erigeron</tp:taxon-name-part><tp:taxon-name-part taxon-name-part-type="species" reg="acris">acris</tp:taxon-name-part></tp:taxon-name></italic> group (<tp:taxon-name><tp:taxon-name-part taxon-name-part-type="family">Asteraceae</tp:taxon-name-part></tp:taxon-name>) in Murmansk Region, Russia, reveals a complex pattern of native and alien taxa</article-title><source>PhytoKeys</source><day>15</day><month>11</month><year>2023</year><volume>235</volume><fpage>83</fpage><lpage>128</lpage><pub-id pub-id-type="doi">10.3897/phytokeys.235.111020</pub-id></mixed-citation></tp:treatment-meta><tp:nomenclature><label>﻿6.</label><tp:taxon-name>
            <object-id xmlns:xlink="http://www.w3.org/1999/xlink" content-type="arpha" xlink:type="simple">95944107-137B-5066-B6F3-FE714DCE5D01</object-id>
            <tp:taxon-name-part taxon-name-part-type="genus" reg="Erigeron">Erigeron</tp:taxon-name-part>
            <tp:taxon-name-part taxon-name-part-type="species" reg="droebachiensis">droebachiensis</tp:taxon-name-part>
          </tp:taxon-name><tp:taxon-authority>O.F.Müll., Fl. Dan. 5(15): 4, tab. 874 (1782)</tp:taxon-authority><tp:nomenclature-citation-list><tp:nomenclature-citation><tp:taxon-name>
                <tp:taxon-name-part taxon-name-part-type="genus" reg="Erigeron"/>
                <tp:taxon-name-part taxon-name-part-type="species" reg="acris"/>
                <tp:taxon-name-part taxon-name-part-type="variety" reg="droebachiensis"/>
              </tp:taxon-name><comment>– <tp:taxon-name><tp:taxon-name-part taxon-name-part-type="genus" reg="Erigeron">Erigeron</tp:taxon-name-part><tp:taxon-name-part taxon-name-part-type="species" reg="acris">acris</tp:taxon-name-part><tp:taxon-name-part taxon-name-part-type="infraspecific-rank">var.</tp:taxon-name-part><tp:taxon-name-part taxon-name-part-type="variety" reg="droebachiensis">droebachiensis</tp:taxon-name-part></tp:taxon-name> (O.F.Müll.) Willd., Sp. Pl., ed. 3, 3(3): 1959 (1803) – <tp:taxon-name><tp:taxon-name-part taxon-name-part-type="genus" reg="Erigeron">Erigeron</tp:taxon-name-part><tp:taxon-name-part taxon-name-part-type="species" reg="acris">acris</tp:taxon-name-part><tp:taxon-name-part taxon-name-part-type="infraspecific-rank">subsp.</tp:taxon-name-part><tp:taxon-name-part taxon-name-part-type="subspecies" reg="droebachiensis">droebachiensis</tp:taxon-name-part></tp:taxon-name> (O.F.Müll.) Mela, Lyhyk. Kasvioppi Kasvio, ed. 1: 66 (1877). </comment></tp:nomenclature-citation><tp:nomenclature-citation><tp:taxon-name>
                <tp:taxon-name-part taxon-name-part-type="genus" reg="Erigeron"/>
                <tp:taxon-name-part taxon-name-part-type="species" reg="acris"/>
                <tp:taxon-name-part taxon-name-part-type="variety" reg="angustatus"/>
              </tp:taxon-name><comment>= <tp:taxon-name><tp:taxon-name-part taxon-name-part-type="genus" reg="Erigeron">Erigeron</tp:taxon-name-part><tp:taxon-name-part taxon-name-part-type="species" reg="acris">acris</tp:taxon-name-part><tp:taxon-name-part taxon-name-part-type="infraspecific-rank">var.</tp:taxon-name-part><tp:taxon-name-part taxon-name-part-type="variety" reg="angustatus">angustatus</tp:taxon-name-part></tp:taxon-name> Hartm., Handb. Skand. Fl., ed. 1: 315 (1820) – <tp:taxon-name><tp:taxon-name-part taxon-name-part-type="genus" reg="Erigeron">Erigeron</tp:taxon-name-part><tp:taxon-name-part taxon-name-part-type="species" reg="acris">acris</tp:taxon-name-part><tp:taxon-name-part taxon-name-part-type="infraspecific-rank">subsp.</tp:taxon-name-part><tp:taxon-name-part taxon-name-part-type="subspecies" reg="angustatus">angustatus</tp:taxon-name-part></tp:taxon-name> (Hartm.) Fr., Novit. Fl. Suec. Mant. III: 107 (1843) – <tp:taxon-name><tp:taxon-name-part taxon-name-part-type="genus" reg="Erigeron">Erigeron</tp:taxon-name-part><tp:taxon-name-part taxon-name-part-type="species" reg="acris">acris</tp:taxon-name-part><tp:taxon-name-part taxon-name-part-type="infraspecific-rank">f.</tp:taxon-name-part><tp:taxon-name-part taxon-name-part-type="form" reg="angustatus">angustatus</tp:taxon-name-part></tp:taxon-name> (Hartm.) Fr., Summa Veg. Skand. 1: 183 (1846). Type. [icon] Flora Danica, tab. 874 (1782) (lectotype designated here). </comment></tp:nomenclature-citation></tp:nomenclature-citation-list></tp:nomenclature><tp:treatment-sec sec-type="material" id="SECID0EFEBG"><title>Type.</title><p>[icon] Flora Danica, tab. 874 (1782) (lectotype designated here). Fig. <xref ref-type="fig" rid="F9">9</xref>. Epitype (designated here): Norway. Ringerike, 05.07.1892, <italic>J. Dyring</italic> (H 1642568). Fig. <xref ref-type="fig" rid="F10">10</xref>.</p><fig id="F9" position="float" orientation="portrait"><object-id xmlns:xlink="http://www.w3.org/1999/xlink" content-type="doi" xlink:type="simple">10.3897/phytokeys.235.111020.figure9</object-id><object-id xmlns:xlink="http://www.w3.org/1999/xlink" content-type="arpha" xlink:type="simple">08DB68E0-0B1A-5B0F-AC14-FDD5E0CAD7FC</object-id><label>Figure 9.</label><caption><p>The original illustration (lectotype) of <italic><tp:taxon-name><tp:taxon-name-part taxon-name-part-type="genus" reg="Erigeron">Erigeron</tp:taxon-name-part><tp:taxon-name-part taxon-name-part-type="species" reg="droebachiensis">droebachiensis</tp:taxon-name-part></tp:taxon-name></italic> O.F.Müll. Reproduced from <xref ref-type="bibr" rid="B67">Müller (1782</xref>: tab. 874).</p></caption><graphic xmlns:xlink="http://www.w3.org/1999/xlink" xlink:href="phytokeys-235-083_article-111020__-g009.jpg" position="float" orientation="portrait" xlink:type="simple" id="oo_936291.jpg"><uri content-type="original_file" xlink:type="simple">https://binary.pensoft.net/fig/936291</uri></graphic></fig><fig id="F10" position="float" orientation="portrait"><object-id xmlns:xlink="http://www.w3.org/1999/xlink" content-type="doi" xlink:type="simple">10.3897/phytokeys.235.111020.figure10</object-id><object-id xmlns:xlink="http://www.w3.org/1999/xlink" content-type="arpha" xlink:type="simple">B6C6EC04-30E9-5F73-A07C-AA8FDC1CF3E0</object-id><label>Figure 10.</label><caption><p>Epitype of <italic><tp:taxon-name><tp:taxon-name-part taxon-name-part-type="genus" reg="Erigeron">Erigeron</tp:taxon-name-part><tp:taxon-name-part taxon-name-part-type="species" reg="droebachiensis">droebachiensis</tp:taxon-name-part></tp:taxon-name></italic> O.F.Müll. (H 1642568). Courtesy of the Finnish Museum of Natural History, University of Helsinki.</p></caption><graphic xmlns:xlink="http://www.w3.org/1999/xlink" xlink:href="phytokeys-235-083_article-111020__-g010.jpg" position="float" orientation="portrait" xlink:type="simple" id="oo_936292.jpg"><uri content-type="original_file" xlink:type="simple">https://binary.pensoft.net/fig/936292</uri></graphic></fig></tp:treatment-sec><tp:treatment-sec sec-type="description" id="SECID0EJGBG"><title>Description.</title><p>Stems 30–70 cm tall, branched in the upper third, green or slightly purple-coloured, sparsely covered by numerous hairs 0.5–1 mm long in the basal third or nearly glabrous. Cauline leaves 12–20 under the synflorescence, sparse or slightly congested, gradually reduced towards the stem top, middle and lower ones covered by numerous hairs 0.3–0.8(1) mm long on both sides or along margins only. Synflorescence with rather short branches carrying few to several capitula, racemose in shape, branches glabrous or with solitary hairs 0.3–0.4 mm long. Phyllaries 5.5–6 mm long, slightly or moderately purple-coloured, outer and middle ones sparsely covered by hairs 0.5–1 mm long at base or on the basal half, innermost ones glabrous. Ray flowers pink. Pappus greyish-white.</p><p>Flowers in July, fruits in August.</p></tp:treatment-sec><tp:treatment-sec sec-type="distribution" id="SECID0EPGBG"><title>Distribution in Murmansk Region.</title><p>Apatity industrial area (Fig. <xref ref-type="fig" rid="F8">8B</xref>).</p></tp:treatment-sec><tp:treatment-sec sec-type="distribution" id="SECID0EZGBG"><title>Global distribution.</title><p>Boreal and Hemiboreal zones of Fennoscandia and Eastern Europe, southern limit unknown.</p></tp:treatment-sec><tp:treatment-sec sec-type="Nomenclatural note" id="SECID0E5GBG"><title>Nomenclatural note.</title><p>The species name is derived from Drøbak, now a town in Viken County, Norway, which is the original locality of the species (<xref ref-type="bibr" rid="B67">Müller 1782</xref>). This derivation implied the Latinisation of this place name as “Droebachia”, from which “droebachiensis” is produced by analogy with e.g. “hafniensis” that was derived from “Hafnia”, i.e. Copenhagen (<xref ref-type="bibr" rid="B99">Stearn 1966</xref>). The species epithet “droebachiensis” is therefore grammatically correct and cannot be changed to “droebachensis” as used in <xref ref-type="bibr" rid="B74">PoWO (2023)</xref>, which would imply a different Latinisation as “Droebachum”. No original herbarium collections of <italic><tp:taxon-name><tp:taxon-name-part taxon-name-part-type="genus" reg="Erigeron">Erigeron</tp:taxon-name-part><tp:taxon-name-part taxon-name-part-type="species" reg="droebachiensis">droebachiensis</tp:taxon-name-part></tp:taxon-name></italic> have been traced in Denmark (Ryding, pers. comm.) and Norway (Salvesen, pers. comm.). The only extant original element on which the species name was based is the illustration published in the protologue (<xref ref-type="bibr" rid="B67">Müller 1782</xref>). We agree that the original plant described by Müller was a glabrous taxon with corymbose synflorescences occurring as native in Fennoscandia, which was recognised in a similar way by other modern researchers (<xref ref-type="bibr" rid="B105">Tzvelev 1994</xref>; <xref ref-type="bibr" rid="B50">Kurtto and Väre 1998</xref>). <xref ref-type="bibr" rid="B106">Tzvelev (2001)</xref> attempted to radically change the application of the name <italic><tp:taxon-name><tp:taxon-name-part taxon-name-part-type="genus" reg="Erigeron">E.</tp:taxon-name-part><tp:taxon-name-part taxon-name-part-type="species" reg="droebachiensis">droebachiensis</tp:taxon-name-part></tp:taxon-name></italic>, which he suggested to apply to a hybrid between <italic><tp:taxon-name><tp:taxon-name-part taxon-name-part-type="genus" reg="Erigeron">E.</tp:taxon-name-part><tp:taxon-name-part taxon-name-part-type="species" reg="acris">acris</tp:taxon-name-part></tp:taxon-name></italic> s.l. and <italic><tp:taxon-name><tp:taxon-name-part taxon-name-part-type="genus" reg="Erigeron">E.</tp:taxon-name-part><tp:taxon-name-part taxon-name-part-type="species" reg="canadensis">canadensis</tp:taxon-name-part></tp:taxon-name></italic> L., otherwise known as <italic><tp:taxon-name><tp:taxon-name-part taxon-name-part-type="genus" reg="Erigeron">E.</tp:taxon-name-part><tp:taxon-name-part taxon-name-part-type="hybrid-sign">×</tp:taxon-name-part><tp:taxon-name-part taxon-name-part-type="species" reg="huelsenii">huelsenii</tp:taxon-name-part></tp:taxon-name></italic> Vatke (<xref ref-type="bibr" rid="B94">Seregin 2015b</xref>). This erroneous application affected some Russian collections and literature (<xref ref-type="bibr" rid="B91">Seregin 2005</xref>, <xref ref-type="bibr" rid="B92">2010</xref>, <xref ref-type="bibr" rid="B93">2015a</xref>) but gained no recognition elsewhere. Although we agree with <xref ref-type="bibr" rid="B70">Olander and Tyler (2017)</xref> that the original illustration of <italic><tp:taxon-name><tp:taxon-name-part taxon-name-part-type="genus" reg="Erigeron">E.</tp:taxon-name-part><tp:taxon-name-part taxon-name-part-type="species" reg="droebachiensis">droebachiensis</tp:taxon-name-part></tp:taxon-name></italic> unambiguously represents the species, its identity is far from apparent to those who are not familiar with the <italic><tp:taxon-name><tp:taxon-name-part taxon-name-part-type="genus" reg="Erigeron">Erigeron</tp:taxon-name-part><tp:taxon-name-part taxon-name-part-type="species" reg="acris">acris</tp:taxon-name-part></tp:taxon-name></italic> group in Scandinavia. This is evident by the gross misinterpretation of this illustration by <xref ref-type="bibr" rid="B106">Tzvelev (2001)</xref>, and by the uncertainty expressed by <xref ref-type="bibr" rid="B95">Šída (1998)</xref>. To avoid further doubts and debates, we formally designate the illustration as a lectotype of <italic><tp:taxon-name><tp:taxon-name-part taxon-name-part-type="genus" reg="Erigeron">E.</tp:taxon-name-part><tp:taxon-name-part taxon-name-part-type="species" reg="droebachiensis">droebachiensis</tp:taxon-name-part></tp:taxon-name></italic>, and support this illustration by an epitype collected in Ringerike, a traditional district situated at the distance of 50 km from Drøbak. The epitype specimen is nearly glabrous, except for the basal part of stems and capitula, and also leaf margins. A larger plant of this specimen agrees with the original illustration in a branched paniculate synflorescence, long leaves and long-exserted ligules. A smaller plant attached to the same sheet agrees with the larger plant in the pubescence and represents its reduced variant with unbranched stems, shorter leaves and a raceme-like synflorescence. <tp:taxon-name><tp:taxon-name-part taxon-name-part-type="genus" reg="Erigeron">Erigeron</tp:taxon-name-part><tp:taxon-name-part taxon-name-part-type="species" reg="acris">acris</tp:taxon-name-part><tp:taxon-name-part taxon-name-part-type="infraspecific-rank">var.</tp:taxon-name-part><tp:taxon-name-part taxon-name-part-type="variety" reg="angustatus">angustatus</tp:taxon-name-part></tp:taxon-name> Hartm. was described (<xref ref-type="bibr" rid="B34">Hartman 1820</xref>) without any original locality indicated in the protologue. One diagnostic character of this variety (small stalked flowering heads) indicated the racemose synflorescence; the second character (larger apical capitulum) was derived from the diagnosis of <italic><tp:taxon-name><tp:taxon-name-part taxon-name-part-type="genus" reg="Erigeron">E.</tp:taxon-name-part><tp:taxon-name-part taxon-name-part-type="species" reg="droebachiensis">droebachiensis</tp:taxon-name-part></tp:taxon-name></italic>. Subsequently <xref ref-type="bibr" rid="B35">Hartman (1838)</xref> explicitly noted that this variety corresponds to <italic><tp:taxon-name><tp:taxon-name-part taxon-name-part-type="genus" reg="Erigeron">E.</tp:taxon-name-part><tp:taxon-name-part taxon-name-part-type="species" reg="droebachiensis">droebachiensis</tp:taxon-name-part></tp:taxon-name></italic>, whose illustration (but not the name itself) was cited in the protologue, and we designate this illustration as the lectotype of Hartman’s variety. <xref ref-type="bibr" rid="B23">Fries (1843b)</xref> elevated this variety to the subspecies level, thus creating the earliest available name at this rank.</p></tp:treatment-sec><tp:treatment-sec sec-type="Taxonomic note" id="SECID0EKNBG"><title>Taxonomic note.</title><p>The distribution of <italic><tp:taxon-name><tp:taxon-name-part taxon-name-part-type="genus" reg="Erigeron">Erigeron</tp:taxon-name-part><tp:taxon-name-part taxon-name-part-type="species" reg="droebachiensis">droebachiensis</tp:taxon-name-part></tp:taxon-name></italic> outside Fennoscandia is partly obscured due to its common confusion with other taxa of the <italic><tp:taxon-name><tp:taxon-name-part taxon-name-part-type="genus" reg="Erigeron">E.</tp:taxon-name-part><tp:taxon-name-part taxon-name-part-type="species" reg="acris">acris</tp:taxon-name-part></tp:taxon-name></italic> group. <xref ref-type="bibr" rid="B95">Šída (1998)</xref> presumed that this species may turn to be identical to <italic><tp:taxon-name><tp:taxon-name-part taxon-name-part-type="genus" reg="Erigeron">E.</tp:taxon-name-part><tp:taxon-name-part taxon-name-part-type="species" reg="macrophyllus">macrophyllus</tp:taxon-name-part></tp:taxon-name></italic> Herbich, which occurs in Central and Southern Europe, although the latter is characterised by more numerous and dense cauline leaves, which are 20–45 in number (<xref ref-type="bibr" rid="B105">Tzvelev 1994</xref>; Šída 2001).</p></tp:treatment-sec><tp:treatment-sec><!--Section generated to contain objects referenced in tp:taxon-treatment.--><fig id="F8" position="float" orientation="portrait"><object-id xmlns:xlink="http://www.w3.org/1999/xlink" content-type="doi" xlink:type="simple">10.3897/phytokeys.235.111020.figure8</object-id><object-id xmlns:xlink="http://www.w3.org/1999/xlink" content-type="arpha" xlink:type="simple">14679B8D-6651-5E11-99EE-0F826378922B</object-id><label>Figure 8.</label><caption><p>Distribution of the <italic><tp:taxon-name><tp:taxon-name-part taxon-name-part-type="genus" reg="Erigeron">Erigeron</tp:taxon-name-part><tp:taxon-name-part taxon-name-part-type="species" reg="acris">acris</tp:taxon-name-part></tp:taxon-name></italic> group in Murmansk Region, Russia <bold>A</bold><italic><tp:taxon-name><tp:taxon-name-part taxon-name-part-type="genus" reg="Erigeron">E.</tp:taxon-name-part><tp:taxon-name-part taxon-name-part-type="species" reg="acris">acris</tp:taxon-name-part></tp:taxon-name></italic> L. <bold>B</bold><italic><tp:taxon-name><tp:taxon-name-part taxon-name-part-type="genus" reg="Erigeron">E.</tp:taxon-name-part><tp:taxon-name-part taxon-name-part-type="species" reg="droebachiensis">droebachiensis</tp:taxon-name-part></tp:taxon-name></italic> O.F.Müll. <bold>C</bold><italic><tp:taxon-name><tp:taxon-name-part taxon-name-part-type="genus" reg="Erigeron">E.</tp:taxon-name-part><tp:taxon-name-part taxon-name-part-type="species" reg="uralensis">uralensis</tp:taxon-name-part></tp:taxon-name></italic> Less. <bold>D</bold><italic><tp:taxon-name><tp:taxon-name-part taxon-name-part-type="genus" reg="Erigeron">E.</tp:taxon-name-part><tp:taxon-name-part taxon-name-part-type="species" reg="brachycephalus">brachycephalus</tp:taxon-name-part></tp:taxon-name></italic> H.Lindb. Origin and residence status: yellow – pre-industrial alien; red – industrial alien. Maps were created using ArcGIS software by Esri. ArcGIS is the intellectual property of Esri and is used herein under license. Copyright Esri. All rights reserved.</p></caption><graphic xmlns:xlink="http://www.w3.org/1999/xlink" xlink:href="phytokeys-235-083_article-111020__-g008.jpg" position="float" orientation="portrait" xlink:type="simple" id="oo_936290.jpg"><uri content-type="original_file" xlink:type="simple">https://binary.pensoft.net/fig/936290</uri></graphic></fig></tp:treatment-sec><ref-list><ref id="B67"><mixed-citation xmlns:xlink="http://www.w3.org/1999/xlink" xlink:type="simple"><person-group><name name-style="western"><surname>Müller</surname><given-names>OF</given-names></name></person-group> (<year>1782</year>) <source>Flora Danica (Vol. 5(15)). M.</source><publisher-name>Hallager</publisher-name>, <publisher-loc>Kopenhagen</publisher-loc>, <size units="page">6 pp</size>.</mixed-citation></ref><ref id="B99"><mixed-citation xmlns:xlink="http://www.w3.org/1999/xlink" xlink:type="simple"><person-group><name name-style="western"><surname>Stearn</surname><given-names>WT</given-names></name></person-group> (<year>1966</year>) <source>Botanical Latin.</source><publisher-name>Nelson</publisher-name>, <publisher-loc>London</publisher-loc>, <size units="page">566 pp</size>.</mixed-citation></ref><ref id="B74"><mixed-citation xmlns:xlink="http://www.w3.org/1999/xlink" xlink:type="simple">PoWO (<year>2023</year>) Plants of the World Online. Facilitated by the Royal Botanic Gardens, Kew. <ext-link xlink:href="http://www.plantsoftheworldonline.org/" ext-link-type="uri" xlink:type="simple">http://www.plantsoftheworldonline.org/</ext-link> [Accessed 7 February 2023]</mixed-citation></ref><ref id="B105"><mixed-citation xmlns:xlink="http://www.w3.org/1999/xlink" xlink:type="simple"><person-group><name name-style="western"><surname>Tzvelev</surname><given-names>NN</given-names></name></person-group> (<year>1994</year>) <article-title><italic><tp:taxon-name><tp:taxon-name-part taxon-name-part-type="genus">Erigeron</tp:taxon-name-part></tp:taxon-name></italic> L.</article-title> In: <person-group><name name-style="western"><surname>Tzvelev</surname><given-names>NN</given-names></name></person-group> (<role>Ed.</role>) <issue-title>Flora of the European Part of the USSR (Vol.</issue-title><source>7). Science Publishers, Saint-Petersburg</source>, <fpage>196</fpage>–<lpage>203</lpage>.</mixed-citation></ref><ref id="B50"><mixed-citation xmlns:xlink="http://www.w3.org/1999/xlink" xlink:type="simple"><person-group><name name-style="western"><surname>Kurtto</surname><given-names>A</given-names></name><name name-style="western"><surname>Väre</surname><given-names>H</given-names></name></person-group> (<year>1998</year>) <article-title><italic><tp:taxon-name><tp:taxon-name-part taxon-name-part-type="genus">Erigeron</tp:taxon-name-part></tp:taxon-name></italic> L.</article-title> In: <person-group><name name-style="western"><surname>Hämet-Ahti</surname><given-names>L</given-names></name><name name-style="western"><surname>Suominen</surname><given-names>J</given-names></name><name name-style="western"><surname>Ulvinen</surname><given-names>T</given-names></name><name name-style="western"><surname>Uotila</surname><given-names>P</given-names></name></person-group> (<role>Eds</role>) <issue-title>Retkeilykasvio (4th edn.</issue-title><source>). Luonnontieteellinen museo, Helsinki</source>, <fpage>409</fpage>–<lpage>411</lpage>.</mixed-citation></ref><ref id="B106"><mixed-citation xmlns:xlink="http://www.w3.org/1999/xlink" xlink:type="simple"><person-group><name name-style="western"><surname>Tzvelev</surname><given-names>NN</given-names></name></person-group> (<year>2001</year>) <article-title>On some species of <italic><tp:taxon-name><tp:taxon-name-part taxon-name-part-type="genus">Erigeron</tp:taxon-name-part></tp:taxon-name></italic> L. (<tp:taxon-name><tp:taxon-name-part taxon-name-part-type="family">Asteraceae</tp:taxon-name-part></tp:taxon-name>) in North-West Russia.</article-title><source>Novosti Sistematiki Vysshikh Rastenii</source><volume>33</volume>: <fpage>222</fpage>–<lpage>226</lpage>.</mixed-citation></ref><ref id="B94"><mixed-citation xmlns:xlink="http://www.w3.org/1999/xlink" xlink:type="simple"><person-group><name name-style="western"><surname>Seregin</surname><given-names>AP</given-names></name></person-group> (<year>2015b</year>) <article-title>Expansions of plant species in the flora of Vladimir Oblast (Russia) in the last decade. Second report.</article-title><source>Russian Journal of Biological Invasions</source><volume>2015</volume>(<issue>2</issue>): <fpage>101</fpage>–<lpage>127</lpage>. <ext-link xlink:href="10.1134/S2075111715030066" ext-link-type="doi" xlink:type="simple">https://doi.org/10.1134/S2075111715030066</ext-link></mixed-citation></ref><ref id="B91"><mixed-citation xmlns:xlink="http://www.w3.org/1999/xlink" xlink:type="simple"><person-group><name name-style="western"><surname>Seregin</surname><given-names>AP</given-names></name></person-group> (<year>2005</year>) <article-title><italic><tp:taxon-name><tp:taxon-name-part taxon-name-part-type="genus">Erigeron</tp:taxon-name-part><tp:taxon-name-part taxon-name-part-type="species">droebachiensis</tp:taxon-name-part></tp:taxon-name></italic> O.F.Muell. (<tp:taxon-name><tp:taxon-name-part taxon-name-part-type="family">Compositae</tp:taxon-name-part></tp:taxon-name>) is new to Central Russia. Bulletin of the Moscow Society of Naturalists, nov. ser.</article-title><volume>110</volume>(<issue>2</issue>): <fpage>72</fpage>–<lpage>73</lpage>.</mixed-citation></ref><ref id="B92"><mixed-citation xmlns:xlink="http://www.w3.org/1999/xlink" xlink:type="simple"><person-group><name name-style="western"><surname>Seregin</surname><given-names>AP</given-names></name></person-group> (<year>2010</year>) <article-title>Expansions of plant species to the flora of Vladimir region in the last ten years.</article-title><source>Botanicheskii Zhurnal</source><volume>95</volume>(<issue>9</issue>): <fpage>1254</fpage>–<lpage>1267</lpage>.</mixed-citation></ref><ref id="B93"><mixed-citation xmlns:xlink="http://www.w3.org/1999/xlink" xlink:type="simple"><person-group><name name-style="western"><surname>Seregin</surname><given-names>AP</given-names></name></person-group> (<year>2015a</year>) <article-title><italic><tp:taxon-name><tp:taxon-name-part taxon-name-part-type="genus">Erigeron</tp:taxon-name-part><tp:taxon-name-part taxon-name-part-type="species">droebachiensis</tp:taxon-name-part></tp:taxon-name></italic> O.F.Muell.</article-title> In: <person-group><name name-style="western"><surname>Konechnaya</surname><given-names>GY</given-names></name></person-group> (<role>Ed.</role>) <issue-title>Schedae ad Herbarium florae Rossicae et Civitatum Collimitanearum, ab Instituto Botanico Academiae Scientiarum Rossicae editum (Vol.</issue-title><source>30). Komarov Botanical Institute, Saint-Petersburg</source>, <fpage>25</fpage>–<lpage>25</lpage>.</mixed-citation></ref><ref id="B70"><mixed-citation xmlns:xlink="http://www.w3.org/1999/xlink" xlink:type="simple"><person-group><name name-style="western"><surname>Olander</surname><given-names>S</given-names></name><name name-style="western"><surname>Tyler</surname><given-names>T</given-names></name></person-group> (<year>2017</year>) <article-title>Morphometrics and taxonomy of <italic><tp:taxon-name><tp:taxon-name-part taxon-name-part-type="genus">Erigeron</tp:taxon-name-part><tp:taxon-name-part taxon-name-part-type="species">acris</tp:taxon-name-part></tp:taxon-name></italic> sensu lato (<tp:taxon-name><tp:taxon-name-part taxon-name-part-type="family">Asteraceae</tp:taxon-name-part></tp:taxon-name>) in Fennoscandia.</article-title><source>New Journal of Botany</source><volume>7</volume>(<issue>1</issue>): <fpage>39</fpage>–<lpage>50</lpage>. <ext-link xlink:href="10.1080/20423489.2017.1344076" ext-link-type="doi" xlink:type="simple">https://doi.org/10.1080/20423489.2017.1344076</ext-link></mixed-citation></ref><ref id="B95"><mixed-citation xmlns:xlink="http://www.w3.org/1999/xlink" xlink:type="simple"><person-group><name name-style="western"><surname>Šída</surname><given-names>O</given-names></name></person-group> (<year>1998</year>) <article-title>Taxonomic problems in <tp:taxon-name><tp:taxon-name-part taxon-name-part-type="genus">Erigeron</tp:taxon-name-part><tp:taxon-name-part taxon-name-part-type="infraspecific-rank">sect.</tp:taxon-name-part><tp:taxon-name-part taxon-name-part-type="section">Trimorpha</tp:taxon-name-part></tp:taxon-name> (<tp:taxon-name><tp:taxon-name-part taxon-name-part-type="family">Compositae</tp:taxon-name-part></tp:taxon-name>) in Eurasia.</article-title><source>Preslia</source><volume>70</volume>: <fpage>259</fpage>–<lpage>269</lpage>.</mixed-citation></ref><ref id="B34"><mixed-citation xmlns:xlink="http://www.w3.org/1999/xlink" xlink:type="simple"><person-group><name name-style="western"><surname>Hartman</surname><given-names>CJ</given-names></name></person-group> (<year>1820</year>) <source>Handbok i Skandinaviens flora (1<sup>st</sup> ed.). Z.</source><publisher-name>Haeggström</publisher-name>, <publisher-loc>Stockholm</publisher-loc>, <size units="page">520 pp</size>.</mixed-citation></ref><ref id="B35"><mixed-citation xmlns:xlink="http://www.w3.org/1999/xlink" xlink:type="simple"><person-group><name name-style="western"><surname>Hartman</surname><given-names>CJ</given-names></name></person-group> (<year>1838</year>) <source>Handbok i Skandinaviens flora (3<sup>rd</sup> ed.). Z.</source><publisher-name>Haeggström</publisher-name>, <publisher-loc>Stockholm</publisher-loc>, <size units="page">350 pp</size>.</mixed-citation></ref><ref id="B23"><mixed-citation xmlns:xlink="http://www.w3.org/1999/xlink" xlink:type="simple"><person-group><name name-style="western"><surname>Fries</surname><given-names>EM</given-names></name></person-group> (<year>1843b</year>) <article-title><tp:taxon-name><tp:taxon-name-part taxon-name-part-type="kingdom">Plantae</tp:taxon-name-part></tp:taxon-name> Suecanae ex Illustr. Kochii Florae Germanicae Synopsi (2<sup>nd</sup> ed.)., illustratae.</article-title><source>Botaniska Notiser</source><volume>1843</volume>(<issue>8</issue>): <fpage>113</fpage>–<lpage>121</lpage>.</mixed-citation></ref></ref-list></tp:taxon-treatment>
