# Supplementary material for: ﻿Taxonomic revision of the Erigeronacris group (Asteraceae) in Murmansk Region, Russia, reveals a complex pattern of native and alien taxa
Source: PhytoKeys. 2023 Nov 15;235:83–128. doi: 10.3897/phytokeys.235.111020 (PMC10665865; doi:10.3897/phytokeys.235.111020)
Supplement: XML Treatment for Erigeron uralensis [file phytokeys.235.111020-treatment7.xml]

<!DOCTYPE tp:taxon-treatment
  PUBLIC "-//TaxonX//DTD Taxonomic Treatment Publishing DTD v0 20100105//EN" "tax-treatment-NSO.dtd">
<tp:taxon-treatment xmlns:tp="http://www.plazi.org/taxpub"><tp:treatment-meta><kwd-group><label>Taxon classification</label><kwd>
              <named-content content-type="kingdom">Plantae</named-content>
            </kwd><kwd>
              <named-content content-type="order">Asterales</named-content>
            </kwd><kwd>
              <named-content content-type="family">Asteraceae</named-content>
            </kwd></kwd-group><mixed-citation publication-type="journal"><person-group><name><surname>Sennikov</surname><given-names>Alexander N.</given-names></name><name><surname>Kozhin</surname><given-names>Mikhail N.</given-names></name></person-group><article-title>﻿Taxonomic revision of the <italic><tp:taxon-name><tp:taxon-name-part taxon-name-part-type="genus" reg="Erigeron">Erigeron</tp:taxon-name-part><tp:taxon-name-part taxon-name-part-type="species" reg="acris">acris</tp:taxon-name-part></tp:taxon-name></italic> group (<tp:taxon-name><tp:taxon-name-part taxon-name-part-type="family">Asteraceae</tp:taxon-name-part></tp:taxon-name>) in Murmansk Region, Russia, reveals a complex pattern of native and alien taxa</article-title><source>PhytoKeys</source><day>15</day><month>11</month><year>2023</year><volume>235</volume><fpage>83</fpage><lpage>128</lpage><pub-id pub-id-type="doi">10.3897/phytokeys.235.111020</pub-id></mixed-citation></tp:treatment-meta><tp:nomenclature><label>﻿7.</label><tp:taxon-name>
            <object-id xmlns:xlink="http://www.w3.org/1999/xlink" content-type="arpha" xlink:type="simple">A6365F6A-F233-53CC-9A13-FC633504A38B</object-id>
            <tp:taxon-name-part taxon-name-part-type="genus" reg="Erigeron">Erigeron</tp:taxon-name-part>
            <tp:taxon-name-part taxon-name-part-type="species" reg="uralensis">uralensis</tp:taxon-name-part>
          </tp:taxon-name><tp:taxon-authority>Less. in Linnaea 9: 186 (1834)</tp:taxon-authority><xref ref-type="fig" rid="F11">Fig. 11</xref><tp:nomenclature-citation-list><tp:nomenclature-citation><tp:taxon-name>
                <tp:taxon-name-part taxon-name-part-type="genus" reg="Erigeron"/>
                <tp:taxon-name-part taxon-name-part-type="species" reg="acris"/>
                <tp:taxon-name-part taxon-name-part-type="variety" reg="microcephalus"/>
              </tp:taxon-name><comment>– <tp:taxon-name><tp:taxon-name-part taxon-name-part-type="genus" reg="Erigeron">Erigeron</tp:taxon-name-part><tp:taxon-name-part taxon-name-part-type="species" reg="acris">acris</tp:taxon-name-part><tp:taxon-name-part taxon-name-part-type="infraspecific-rank">var.</tp:taxon-name-part><tp:taxon-name-part taxon-name-part-type="variety" reg="microcephalus">microcephalus</tp:taxon-name-part></tp:taxon-name> Ledeb., Fl. Ross. 2(2,6): 489 (1845). </comment></tp:nomenclature-citation></tp:nomenclature-citation-list></tp:nomenclature><tp:treatment-sec sec-type="material" id="SECID0EXQBG"><title>Type.</title><p>Russia. Chelyabinsk Region: “Zlatoust”, 07.1832, <italic>C.F. Lessing</italic> (lectotype LE 01043675, designated here; isolectotype LE 01043674).</p></tp:treatment-sec><tp:treatment-sec sec-type="description" id="SECID0E6QBG"><title>Description.</title><p>Stems 30–50 cm tall, branched in the upper third, intensely to slightly purple-coloured, sparsely covered by numerous hairs 0.5–0.8 mm long. Cauline leaves 8–12 under the synflorescence, sparse or slightly congested, noticeably reduced towards the stem top, very sparsely covered by numerous hairs 0.3–0.5 mm long on both sides (nearly glabrous in the middle part). Synflorescence with rather short branches carrying few to several capitula, racemose in shape, with rather sparse hairs 0.3–0.4 mm long. Phyllaries 5.5–6 mm long, slightly or moderately purple-coloured, outer and middle ones sparsely covered by hairs up to 0.5–1 mm long, innermost ones with solitary hairs. Ray flowers pink. Pappus greyish-white.</p><fig id="F11" position="float" orientation="portrait"><object-id xmlns:xlink="http://www.w3.org/1999/xlink" content-type="doi" xlink:type="simple">10.3897/phytokeys.235.111020.figure11</object-id><object-id xmlns:xlink="http://www.w3.org/1999/xlink" content-type="arpha" xlink:type="simple">BBD955A7-7CE5-5EE9-AD73-344DBB3C175D</object-id><label>Figure 11.</label><caption><p>Lectotype of <italic><tp:taxon-name><tp:taxon-name-part taxon-name-part-type="genus" reg="Erigeron">Erigeron</tp:taxon-name-part><tp:taxon-name-part taxon-name-part-type="species" reg="uralensis">uralensis</tp:taxon-name-part></tp:taxon-name></italic> Less. (LE 01043675). Courtesy of the Komarov Botanical Institute, Russian Academy of Sciences.</p></caption><graphic xmlns:xlink="http://www.w3.org/1999/xlink" xlink:href="phytokeys-235-083_article-111020__-g011.jpg" position="float" orientation="portrait" xlink:type="simple" id="oo_936293.jpg"><uri content-type="original_file" xlink:type="simple">https://binary.pensoft.net/fig/936293</uri></graphic></fig><p>Flowers in July to August, fruits in August.</p></tp:treatment-sec><tp:treatment-sec sec-type="distribution" id="SECID0E4RBG"><title>Distribution in Murmansk Region.</title><p>Kandalaksha and Apatity industrial areas (Fig. <xref ref-type="fig" rid="F8">8C</xref>).</p></tp:treatment-sec><tp:treatment-sec sec-type="distribution" id="SECID0EHSBG"><title>Global distribution.</title><p>Boreal and Hemiboreal zones of Fennoscandia and Eastern Europe, Ural Mts.</p></tp:treatment-sec><tp:treatment-sec sec-type="Nomenclatural note" id="SECID0EMSBG"><title>Nomenclatural note.</title><p>The species was described on the basis of a single herbarium collection from Zlatoust Town, Chelyabinsk Region, Russia (<xref ref-type="bibr" rid="B53">Lessing 1834</xref>). <xref ref-type="bibr" rid="B52">Ledebour (1845)</xref> cited a specimen of the original collection at the Berlin Botanical Garden, which is no longer extant. Two other specimens are preserved at the Komarov Botanical Institute in Saint-Petersburg, of which one is selected here as lectotype.</p></tp:treatment-sec><tp:treatment-sec sec-type="Taxonomic note" id="SECID0E1SBG"><title>Taxonomic note.</title><p><xref ref-type="bibr" rid="B105">Tzvelev (1994)</xref> recognised a single species with numerous capitula on short branches in the Russian North, which he named <italic><tp:taxon-name><tp:taxon-name-part taxon-name-part-type="genus" reg="Erigeron">E.</tp:taxon-name-part><tp:taxon-name-part taxon-name-part-type="species" reg="uralensis">uralensis</tp:taxon-name-part></tp:taxon-name></italic> and considered to include a few other previously described species. Among these synonyms, <italic><tp:taxon-name><tp:taxon-name-part taxon-name-part-type="genus" reg="Erigeron">E.</tp:taxon-name-part><tp:taxon-name-part taxon-name-part-type="species" reg="decoloratus">decoloratus</tp:taxon-name-part></tp:taxon-name></italic> H.Lindb. and <italic><tp:taxon-name><tp:taxon-name-part taxon-name-part-type="genus" reg="Erigeron">E.</tp:taxon-name-part><tp:taxon-name-part taxon-name-part-type="species" reg="elongatiformis">elongatiformis</tp:taxon-name-part></tp:taxon-name></italic> Novopokr. ex Serg. were apparently added in error because they belong to the group with corymbose synflorescences (few larger heads on longer branches), whereas <italic><tp:taxon-name><tp:taxon-name-part taxon-name-part-type="genus" reg="Erigeron">E.</tp:taxon-name-part><tp:taxon-name-part taxon-name-part-type="species" reg="brachycephalus">brachycephalus</tp:taxon-name-part></tp:taxon-name></italic> shares all essential characters with the type collection of <italic><tp:taxon-name><tp:taxon-name-part taxon-name-part-type="genus" reg="Erigeron">E.</tp:taxon-name-part><tp:taxon-name-part taxon-name-part-type="species" reg="uralensis">uralensis</tp:taxon-name-part></tp:taxon-name></italic> (paniculate synflorescence with numerous heads on shorter branches, sparse pubescence on involucres and synflorescence branches). This species is seemingly distributed from Eastern Finland (<xref ref-type="bibr" rid="B58">Mäkelä 1980</xref>) to the Ural Mountains (<xref ref-type="bibr" rid="B53">Lessing 1834</xref>) and Siberia (<xref ref-type="bibr" rid="B105">Tzvelev 1994</xref>). Although the original material of <italic><tp:taxon-name><tp:taxon-name-part taxon-name-part-type="genus" reg="Erigeron">E.</tp:taxon-name-part><tp:taxon-name-part taxon-name-part-type="species" reg="brachycephalus">brachycephalus</tp:taxon-name-part></tp:taxon-name></italic> largely includes specimens of <italic><tp:taxon-name><tp:taxon-name-part taxon-name-part-type="genus" reg="Erigeron">E.</tp:taxon-name-part><tp:taxon-name-part taxon-name-part-type="species" reg="uralensis">uralensis</tp:taxon-name-part></tp:taxon-name></italic>, its designated lectotype (<xref ref-type="bibr" rid="B110">Väre 2012</xref>) differs in the density of pubescence and should be referred to another taxon. These species names are therefore not synonyms.</p></tp:treatment-sec><tp:treatment-sec><!--Section generated to contain objects referenced in tp:taxon-treatment.--><fig id="F8" position="float" orientation="portrait"><object-id xmlns:xlink="http://www.w3.org/1999/xlink" content-type="doi" xlink:type="simple">10.3897/phytokeys.235.111020.figure8</object-id><object-id xmlns:xlink="http://www.w3.org/1999/xlink" content-type="arpha" xlink:type="simple">14679B8D-6651-5E11-99EE-0F826378922B</object-id><label>Figure 8.</label><caption><p>Distribution of the <italic><tp:taxon-name><tp:taxon-name-part taxon-name-part-type="genus" reg="Erigeron">Erigeron</tp:taxon-name-part><tp:taxon-name-part taxon-name-part-type="species" reg="acris">acris</tp:taxon-name-part></tp:taxon-name></italic> group in Murmansk Region, Russia <bold>A</bold><italic><tp:taxon-name><tp:taxon-name-part taxon-name-part-type="genus" reg="Erigeron">E.</tp:taxon-name-part><tp:taxon-name-part taxon-name-part-type="species" reg="acris">acris</tp:taxon-name-part></tp:taxon-name></italic> L. <bold>B</bold><italic><tp:taxon-name><tp:taxon-name-part taxon-name-part-type="genus" reg="Erigeron">E.</tp:taxon-name-part><tp:taxon-name-part taxon-name-part-type="species" reg="droebachiensis">droebachiensis</tp:taxon-name-part></tp:taxon-name></italic> O.F.Müll. <bold>C</bold><italic><tp:taxon-name><tp:taxon-name-part taxon-name-part-type="genus" reg="Erigeron">E.</tp:taxon-name-part><tp:taxon-name-part taxon-name-part-type="species" reg="uralensis">uralensis</tp:taxon-name-part></tp:taxon-name></italic> Less. <bold>D</bold><italic><tp:taxon-name><tp:taxon-name-part taxon-name-part-type="genus" reg="Erigeron">E.</tp:taxon-name-part><tp:taxon-name-part taxon-name-part-type="species" reg="brachycephalus">brachycephalus</tp:taxon-name-part></tp:taxon-name></italic> H.Lindb. Origin and residence status: yellow – pre-industrial alien; red – industrial alien. Maps were created using ArcGIS software by Esri. ArcGIS is the intellectual property of Esri and is used herein under license. Copyright Esri. All rights reserved.</p></caption><graphic xmlns:xlink="http://www.w3.org/1999/xlink" xlink:href="phytokeys-235-083_article-111020__-g008.jpg" position="float" orientation="portrait" xlink:type="simple" id="oo_936290.jpg"><uri content-type="original_file" xlink:type="simple">https://binary.pensoft.net/fig/936290</uri></graphic></fig></tp:treatment-sec><ref-list><ref id="B53"><mixed-citation xmlns:xlink="http://www.w3.org/1999/xlink" xlink:type="simple"><person-group><name name-style="western"><surname>Lessing</surname><given-names>CF</given-names></name></person-group> (<year>1834</year>) <article-title>Beitrag zur Flora des südlichen Urals und der Steppen.</article-title><source>Linnaea</source><volume>9</volume>: <fpage>145</fpage>–<lpage>213</lpage>.</mixed-citation></ref><ref id="B52"><mixed-citation xmlns:xlink="http://www.w3.org/1999/xlink" xlink:type="simple"><person-group><name name-style="western"><surname>Ledebour</surname><given-names>CF</given-names></name></person-group> (<year>1845</year>) Flora Rossica (Vol. 2). <tp:taxon-name><tp:taxon-name-part taxon-name-part-type="genus">E.</tp:taxon-name-part></tp:taxon-name>Schweizerbart, Stuttgart, 463–718.</mixed-citation></ref><ref id="B105"><mixed-citation xmlns:xlink="http://www.w3.org/1999/xlink" xlink:type="simple"><person-group><name name-style="western"><surname>Tzvelev</surname><given-names>NN</given-names></name></person-group> (<year>1994</year>) <article-title><italic><tp:taxon-name><tp:taxon-name-part taxon-name-part-type="genus">Erigeron</tp:taxon-name-part></tp:taxon-name></italic> L.</article-title> In: <person-group><name name-style="western"><surname>Tzvelev</surname><given-names>NN</given-names></name></person-group> (<role>Ed.</role>) <issue-title>Flora of the European Part of the USSR (Vol.</issue-title><source>7). Science Publishers, Saint-Petersburg</source>, <fpage>196</fpage>–<lpage>203</lpage>.</mixed-citation></ref><ref id="B58"><mixed-citation xmlns:xlink="http://www.w3.org/1999/xlink" xlink:type="simple"><person-group><name name-style="western"><surname>Mäkelä</surname><given-names>L</given-names></name></person-group> (<year>1980</year>) <article-title><italic><tp:taxon-name><tp:taxon-name-part taxon-name-part-type="genus">Erigeron</tp:taxon-name-part></tp:taxon-name></italic> L.</article-title> In: <person-group><name name-style="western"><surname>Jalas</surname><given-names>J</given-names></name></person-group> (<role>Ed.</role>) <issue-title>Suuri Kasvikirja (Vol.</issue-title><source>3). Otava, Helsinki</source>, <fpage>692</fpage>–<lpage>704</lpage>.</mixed-citation></ref><ref id="B110"><mixed-citation xmlns:xlink="http://www.w3.org/1999/xlink" xlink:type="simple"><person-group><name name-style="western"><surname>Väre</surname><given-names>H</given-names></name></person-group> (<year>2012</year>) <article-title>Catalogue and typifications of new taxa of vascular plants described by Finnish botanist Harald Lindberg (1871–1963).</article-title><source>Phytotaxa</source><volume>47</volume>(<issue>1</issue>): <fpage>1</fpage>–<lpage>98</lpage>. <ext-link xlink:href="10.11646/phytotaxa.47.1.1" ext-link-type="doi" xlink:type="simple">https://doi.org/10.11646/phytotaxa.47.1.1</ext-link></mixed-citation></ref></ref-list></tp:taxon-treatment>
