# Supplementary material for: ﻿Taxonomic revision of the Erigeronacris group (Asteraceae) in Murmansk Region, Russia, reveals a complex pattern of native and alien taxa
Source: PhytoKeys. 2023 Nov 15;235:83–128. doi: 10.3897/phytokeys.235.111020 (PMC10665865; doi:10.3897/phytokeys.235.111020)
Supplement: XML Treatment for Erigeron brachycephalus [file phytokeys.235.111020-treatment8.xml]

<!DOCTYPE tp:taxon-treatment
  PUBLIC "-//TaxonX//DTD Taxonomic Treatment Publishing DTD v0 20100105//EN" "tax-treatment-NSO.dtd">
<tp:taxon-treatment xmlns:tp="http://www.plazi.org/taxpub"><tp:treatment-meta><kwd-group><label>Taxon classification</label><kwd>
              <named-content content-type="kingdom">Plantae</named-content>
            </kwd><kwd>
              <named-content content-type="order">Asterales</named-content>
            </kwd><kwd>
              <named-content content-type="family">Asteraceae</named-content>
            </kwd></kwd-group><mixed-citation publication-type="journal"><person-group><name><surname>Sennikov</surname><given-names>Alexander N.</given-names></name><name><surname>Kozhin</surname><given-names>Mikhail N.</given-names></name></person-group><article-title>﻿Taxonomic revision of the <italic><tp:taxon-name><tp:taxon-name-part taxon-name-part-type="genus" reg="Erigeron">Erigeron</tp:taxon-name-part><tp:taxon-name-part taxon-name-part-type="species" reg="acris">acris</tp:taxon-name-part></tp:taxon-name></italic> group (<tp:taxon-name><tp:taxon-name-part taxon-name-part-type="family">Asteraceae</tp:taxon-name-part></tp:taxon-name>) in Murmansk Region, Russia, reveals a complex pattern of native and alien taxa</article-title><source>PhytoKeys</source><day>15</day><month>11</month><year>2023</year><volume>235</volume><fpage>83</fpage><lpage>128</lpage><pub-id pub-id-type="doi">10.3897/phytokeys.235.111020</pub-id></mixed-citation></tp:treatment-meta><tp:nomenclature><label>﻿8.</label><tp:taxon-name>
            <object-id xmlns:xlink="http://www.w3.org/1999/xlink" content-type="arpha" xlink:type="simple">70041CF4-7ED3-5062-A6A4-23A2E6E9EB17</object-id>
            <tp:taxon-name-part taxon-name-part-type="genus" reg="Erigeron">Erigeron</tp:taxon-name-part>
            <tp:taxon-name-part taxon-name-part-type="species" reg="brachycephalus">brachycephalus</tp:taxon-name-part>
          </tp:taxon-name><tp:taxon-authority>H.Lindb., Sched. Pl. Finland. Exsicc. Fasc. 21–42: 88 (1944)</tp:taxon-authority><tp:nomenclature-citation-list><tp:nomenclature-citation><tp:taxon-name>
                <tp:taxon-name-part taxon-name-part-type="genus" reg="Erigeron"/>
                <tp:taxon-name-part taxon-name-part-type="species" reg="acris"/>
                <tp:taxon-name-part taxon-name-part-type="subspecies" reg="brachycephalus"/>
              </tp:taxon-name><comment>– <tp:taxon-name><tp:taxon-name-part taxon-name-part-type="genus" reg="Erigeron">Erigeron</tp:taxon-name-part><tp:taxon-name-part taxon-name-part-type="species" reg="acris">acris</tp:taxon-name-part><tp:taxon-name-part taxon-name-part-type="infraspecific-rank">subsp.</tp:taxon-name-part><tp:taxon-name-part taxon-name-part-type="subspecies" reg="brachycephalus">brachycephalus</tp:taxon-name-part></tp:taxon-name> (H.Lindb.) Hiitonen in Ann. Bot. Fenn. 8(1): 78 (1971). </comment></tp:nomenclature-citation></tp:nomenclature-citation-list></tp:nomenclature><tp:treatment-sec sec-type="material" id="SECID0E1XBG"><title>Type.</title><p>Russia. Leningrad Region: “Isthmus Karelicus, par. Metsäpirtti [now Priozersk District], Taipale [now Solovievo], in campo sicco una cum <italic><tp:taxon-name><tp:taxon-name-part taxon-name-part-type="genus" reg="Erigeron">E.</tp:taxon-name-part><tp:taxon-name-part taxon-name-part-type="species" reg="acris">acris</tp:taxon-name-part></tp:taxon-name></italic> (n. 1371) crescens”, 26.06.1934, <italic>H. Lindberg</italic> [<tp:taxon-name><tp:taxon-name-part taxon-name-part-type="kingdom">Plantae</tp:taxon-name-part></tp:taxon-name> Finlandiae Exsiccatae no. 1372] (lectotype H 340008, designated by <xref ref-type="bibr" rid="B110">Väre (2012</xref>: 41); isolectotype H 758234 pro parte).</p></tp:treatment-sec><tp:treatment-sec sec-type="description" id="SECID0EWYBG"><title>Description.</title><p>Stems 30–50 cm tall, branched in the upper third, intensely to slightly purple-coloured, rather densely covered by numerous hairs 0.6–1 mm long. Cauline leaves 8–14 under the synflorescence, rather congested, noticeably reduced towards the stem top, completely covered by numerous hairs ca. 0.5 mm long on both sides. Synflorescence with rather short branches carrying few to several capitula, racemose in shape, with abundant hairs 0.2–0.4(0.5) mm long. Phyllaries 5.5–6 mm long, slightly or moderately purple-coloured, outer and middle ones moderately covered by hairs up to 0.5–0.8 mm long, innermost ones with sparse to rare hairs. Ray flowers bright-pink. Pappus greyish-white.</p><p>Flowers in July to August, fruits in August.</p></tp:treatment-sec><tp:treatment-sec sec-type="distribution" id="SECID0E3YBG"><title>Distribution in Murmansk Region.</title><p>Coastal area of the White Sea, Vuorijarvi and Kuolajarvi Villages, Nivsky Village, isolated in Pasvik (Fig. <xref ref-type="fig" rid="F8">8D</xref>).</p></tp:treatment-sec><tp:treatment-sec sec-type="distribution" id="SECID0EGZBG"><title>Global distribution.</title><p>Boreal zone of Fennoscandia and Eastern Europe, southern limit unknown.</p></tp:treatment-sec><tp:treatment-sec sec-type="Nomenclatural note" id="SECID0ELZBG"><title>Nomenclatural note.</title><p>The lectotype collection of <italic><tp:taxon-name><tp:taxon-name-part taxon-name-part-type="genus" reg="Erigeron">Erigeron</tp:taxon-name-part><tp:taxon-name-part taxon-name-part-type="species" reg="brachycephalus">brachycephalus</tp:taxon-name-part></tp:taxon-name></italic> is taxonomically mixed. The designated lectotype at H (<xref ref-type="bibr" rid="B110">Väre 2012</xref>) belongs to the more hairy taxon (<italic><tp:taxon-name><tp:taxon-name-part taxon-name-part-type="genus" reg="Erigeron">E.</tp:taxon-name-part><tp:taxon-name-part taxon-name-part-type="species" reg="brachycephalus">brachycephalus</tp:taxon-name-part></tp:taxon-name></italic> s.str. as defined in our work), whereas its presumed duplicates at OULU and S belong to the less hairy taxon, <italic><tp:taxon-name><tp:taxon-name-part taxon-name-part-type="genus" reg="Erigeron">E.</tp:taxon-name-part><tp:taxon-name-part taxon-name-part-type="species" reg="uralensis">uralensis</tp:taxon-name-part></tp:taxon-name></italic>. A duplicate at H is mixed, with both taxa mounted together. Although <xref ref-type="bibr" rid="B56">Lindberg (1944)</xref> described his new species as “usually” less hairy than <italic><tp:taxon-name><tp:taxon-name-part taxon-name-part-type="genus" reg="Erigeron">E.</tp:taxon-name-part><tp:taxon-name-part taxon-name-part-type="species" reg="acris">acris</tp:taxon-name-part></tp:taxon-name></italic> s.str., by adding the word “usually” he apparently included also more hairy plants as casual variants. Further collections included into the original circumscription of <italic><tp:taxon-name><tp:taxon-name-part taxon-name-part-type="genus" reg="Erigeron">E.</tp:taxon-name-part><tp:taxon-name-part taxon-name-part-type="species" reg="brachycephalus">brachycephalus</tp:taxon-name-part></tp:taxon-name></italic> as other syntypes belong to even more deviating taxa, e.g. <italic><tp:taxon-name><tp:taxon-name-part taxon-name-part-type="genus" reg="Erigeron">E.</tp:taxon-name-part><tp:taxon-name-part taxon-name-part-type="species" reg="droebachiensis">droebachiensis</tp:taxon-name-part></tp:taxon-name></italic>. Although the lectotype specimen of <italic><tp:taxon-name><tp:taxon-name-part taxon-name-part-type="genus" reg="Erigeron">E.</tp:taxon-name-part><tp:taxon-name-part taxon-name-part-type="species" reg="brachycephalus">brachycephalus</tp:taxon-name-part></tp:taxon-name></italic> is different from the other parts of this collection examined by us, it cannot be treated as incongruent with the protologue because of a broader taxonomic circumscription used by <xref ref-type="bibr" rid="B56">Lindberg (1944)</xref>.</p></tp:treatment-sec><tp:treatment-sec sec-type="Taxonomic note" id="SECID0EK3BG"><title>Taxonomic note.</title><p>This species is most similar to <italic><tp:taxon-name><tp:taxon-name-part taxon-name-part-type="genus" reg="Erigeron">E.</tp:taxon-name-part><tp:taxon-name-part taxon-name-part-type="species" reg="uralensis">uralensis</tp:taxon-name-part></tp:taxon-name></italic>, into which it has been recently included (<xref ref-type="bibr" rid="B105">Tzvelev 1994</xref>). It differs from the latter in a constantly much denser and more regular pubescence on stems, synflorescence branches, leaves and involucres, and by a regular red colouration of the whole plant.</p><p>Prior to its scientific recognition, this taxon went under the collective name <italic><tp:taxon-name><tp:taxon-name-part taxon-name-part-type="genus" reg="Erigeron">E.</tp:taxon-name-part><tp:taxon-name-part taxon-name-part-type="species" reg="droebachiensis">droebachiensis</tp:taxon-name-part></tp:taxon-name></italic> in Finland (<xref ref-type="bibr" rid="B55">Lindberg 1938</xref>). It was originally collected with the co-occurring <italic><tp:taxon-name><tp:taxon-name-part taxon-name-part-type="genus" reg="Erigeron">E.</tp:taxon-name-part><tp:taxon-name-part taxon-name-part-type="species" reg="acris">acris</tp:taxon-name-part></tp:taxon-name></italic> s.str., from which it was distinguished by the paniculate synflorescence, a greater number of smaller heads, a much lesser development of pubescence and a later flowering period (<xref ref-type="bibr" rid="B56">Lindberg 1944</xref>).</p></tp:treatment-sec><tp:treatment-sec><!--Section generated to contain objects referenced in tp:taxon-treatment.--><fig id="F8" position="float" orientation="portrait"><object-id xmlns:xlink="http://www.w3.org/1999/xlink" content-type="doi" xlink:type="simple">10.3897/phytokeys.235.111020.figure8</object-id><object-id xmlns:xlink="http://www.w3.org/1999/xlink" content-type="arpha" xlink:type="simple">14679B8D-6651-5E11-99EE-0F826378922B</object-id><label>Figure 8.</label><caption><p>Distribution of the <italic><tp:taxon-name><tp:taxon-name-part taxon-name-part-type="genus" reg="Erigeron">Erigeron</tp:taxon-name-part><tp:taxon-name-part taxon-name-part-type="species" reg="acris">acris</tp:taxon-name-part></tp:taxon-name></italic> group in Murmansk Region, Russia <bold>A</bold><italic><tp:taxon-name><tp:taxon-name-part taxon-name-part-type="genus" reg="Erigeron">E.</tp:taxon-name-part><tp:taxon-name-part taxon-name-part-type="species" reg="acris">acris</tp:taxon-name-part></tp:taxon-name></italic> L. <bold>B</bold><italic><tp:taxon-name><tp:taxon-name-part taxon-name-part-type="genus" reg="Erigeron">E.</tp:taxon-name-part><tp:taxon-name-part taxon-name-part-type="species" reg="droebachiensis">droebachiensis</tp:taxon-name-part></tp:taxon-name></italic> O.F.Müll. <bold>C</bold><italic><tp:taxon-name><tp:taxon-name-part taxon-name-part-type="genus" reg="Erigeron">E.</tp:taxon-name-part><tp:taxon-name-part taxon-name-part-type="species" reg="uralensis">uralensis</tp:taxon-name-part></tp:taxon-name></italic> Less. <bold>D</bold><italic><tp:taxon-name><tp:taxon-name-part taxon-name-part-type="genus" reg="Erigeron">E.</tp:taxon-name-part><tp:taxon-name-part taxon-name-part-type="species" reg="brachycephalus">brachycephalus</tp:taxon-name-part></tp:taxon-name></italic> H.Lindb. Origin and residence status: yellow – pre-industrial alien; red – industrial alien. Maps were created using ArcGIS software by Esri. ArcGIS is the intellectual property of Esri and is used herein under license. Copyright Esri. All rights reserved.</p></caption><graphic xmlns:xlink="http://www.w3.org/1999/xlink" xlink:href="phytokeys-235-083_article-111020__-g008.jpg" position="float" orientation="portrait" xlink:type="simple" id="oo_936290.jpg"><uri content-type="original_file" xlink:type="simple">https://binary.pensoft.net/fig/936290</uri></graphic></fig></tp:treatment-sec><ref-list><ref id="B110"><mixed-citation xmlns:xlink="http://www.w3.org/1999/xlink" xlink:type="simple"><person-group><name name-style="western"><surname>Väre</surname><given-names>H</given-names></name></person-group> (<year>2012</year>) <article-title>Catalogue and typifications of new taxa of vascular plants described by Finnish botanist Harald Lindberg (1871–1963).</article-title><source>Phytotaxa</source><volume>47</volume>(<issue>1</issue>): <fpage>1</fpage>–<lpage>98</lpage>. <ext-link xlink:href="10.11646/phytotaxa.47.1.1" ext-link-type="doi" xlink:type="simple">https://doi.org/10.11646/phytotaxa.47.1.1</ext-link></mixed-citation></ref><ref id="B56"><mixed-citation xmlns:xlink="http://www.w3.org/1999/xlink" xlink:type="simple"><person-group><name name-style="western"><surname>Lindberg</surname><given-names>H</given-names></name></person-group> (<year>1944</year>) <source>Schedae Operis Quod Inscribitur <tp:taxon-name><tp:taxon-name-part taxon-name-part-type="kingdom">Plantae</tp:taxon-name-part></tp:taxon-name> Finlandiae Exsiccatae e Museo Botanico Universitatis Helsingforsiensis distributae, fasc. 21–42.</source><publisher-name>Tilgmanns tryckeri</publisher-name>, <publisher-loc>Helsingfors</publisher-loc>, <size units="page">302 pp</size>.</mixed-citation></ref><ref id="B105"><mixed-citation xmlns:xlink="http://www.w3.org/1999/xlink" xlink:type="simple"><person-group><name name-style="western"><surname>Tzvelev</surname><given-names>NN</given-names></name></person-group> (<year>1994</year>) <article-title><italic><tp:taxon-name><tp:taxon-name-part taxon-name-part-type="genus">Erigeron</tp:taxon-name-part></tp:taxon-name></italic> L.</article-title> In: <person-group><name name-style="western"><surname>Tzvelev</surname><given-names>NN</given-names></name></person-group> (<role>Ed.</role>) <issue-title>Flora of the European Part of the USSR (Vol.</issue-title><source>7). Science Publishers, Saint-Petersburg</source>, <fpage>196</fpage>–<lpage>203</lpage>.</mixed-citation></ref><ref id="B55"><mixed-citation xmlns:xlink="http://www.w3.org/1999/xlink" xlink:type="simple"><person-group><name name-style="western"><surname>Lindberg</surname><given-names>H</given-names></name></person-group> (<year>1938</year>) <article-title>[Oral communication on <italic><tp:taxon-name><tp:taxon-name-part taxon-name-part-type="genus">Erigeron</tp:taxon-name-part><tp:taxon-name-part taxon-name-part-type="species">acris</tp:taxon-name-part></tp:taxon-name></italic> s.l.</article-title><source>] Memoranda Societatis Pro Fauna et Flora Fennica</source><volume>14</volume>: <fpage>126</fpage>–<lpage>127</lpage>.</mixed-citation></ref></ref-list></tp:taxon-treatment>
